# Supplementary material for: Subcellular analysis of pigeon hair cells implicates vesicular trafficking in cuticulosome formation and maintenance
Source: eLife. 2017 Nov 15;6:e29959. doi: 10.7554/eLife.29959 (PMC5699870; doi:10.7554/eLife.29959)
Supplement: Figure 5—source data 1. — List of all genes that were identified in the RNA sequencing experiment (mean FPKM >1), showing the log2-fold change between cuticulosome positive and negative hair cells, adjusted P-values, and expression levels (FPKM) for all individual samples. [file elife-29959-fig5-data1.xls]

## Sheet: Sheet1
Figure 5- source data 1. Transcripts Identified by RNA Sequencing. List of all genes that were identified in the RNA sequencing experiment (mean FPKM>1), showing the log2-fold change between cuticulosome positive and negative hair cells, adjusted P-values, and expression levels (FPKM) for all individual samples.
Gene ID	Gene name	log2FoldChange	Standard Error	P-value	Adjusted P-value	S1_Cut+ve (GEO:25398) FPKM	S2_Cut+ve (GEO:25400) FPKM	S3_Cut+ve (GEO:25402)FPKM	S4_Cut+ve (GEO:27403) FPKM	S5_Cut+ve (GEO:27405) FPKM	S6_Cut+ve (GEO:27407) FPKM	S7_Cut+ve (GEO:34121) FPKM	S8_Cut+ve (GEO:34123) FPKM	S9_Cut+ve (GEO:34125) FPKM	S1_Cut-ve (GEO:25399) FPKM	S2_Cut-ve (GEO:25401)FPKM	S3_Cut-ve (GEO:25403)FPKM	S4_Cut-ve (GEO:27404) FPKM	S5_Cut-ve (GEO:27406) FPKM	S6_Cut-ve (GEO:27408) FPKM	S7_Cut-ve (GEO:34122) FPKM	S8_Cut-ve (GEO:34124) FPKM	S9_Cut-ve (GEO:34126) FPKM	mean fpkm Cut+	SEM	mean fpkm Cut-	SEM	overall mean all samples	SEM
CLIV_012247	SP4	5.26469	0.836988	3.17381e-10	4.49666e-06	1.22223	1.52562	2.6871	0.0455446	4.87237	8.8272	7.52941	7.31571	0.0473057	0	0	0	0	0	1.15535	0	0.0234738	0	3.78583	1.14215	0.13098	0.128072	1.95841	0.71221
CLIV_017510	Foxp1	-3.19182	0.541374	3.72933e-09	2.291e-05	0.249524	2.8402	2.4697	0.0661766	0.16968	0.583353	0.0175385	0	0.0732053	0.792048	8.19551	18.6566	0.263477	2.98585	8.76442	2.27603	0.771699	3.44914	0.71882	0.37188	5.12831	1.9813	2.92356	1.11451
CLIV_003141	Tnfrsf26	5.5293	0.944824	4.85107e-09	2.291e-05	0.988643	6.46352	18.7085	0	0.637011	0	6.70524	0	1.57407	0	0.224141	0	0	0	0	0	0	0	3.89744	2.05445	0.0249046	0.0249046	1.96117	1.10173
CLIV_018254	RAB5B	1.46848	0.257515	1.18079e-08	4.18236e-05	44.4085	41.5828	23.5323	46.2853	90.4472	27.3164	40.6912	20.2223	21.4608	21.7867	10.4601	20.5692	13.5842	16.0222	13.5989	9.02637	12.2073	6.3034	39.5496	7.23796	13.7287	1.69668	26.6392	4.77584
CLIV_009848	Protein of unknown function	5.20152	1.00182	2.07963e-07	0.000491071	4.13263	0.421184	4.24865	7.47175	0	4.78588	1.67408	0	3.96328	0	0	0	0	0	0	0	0	0	2.96638	0.86083	0	0	1.48319	0.551147
CLIV_000730	ESRRB	3.32112	0.724088	4.50459e-06	0.00797763	2.88975	1.32182	575.625	4.69158	18.8747	19.8922	245.832	0.159679	21.0513	0.431573	195.699	0.601955	0.458387	0.0851826	0.277614	2.4623	0.480986	0.0267672	98.9264	65.0776	22.2804	21.6787	60.6034	34.5466
CLIV_010694	CPXM2	3.61	0.814317	9.28589e-06	0.0146181	1.09892	0.267954	194.354	0	0	0	26.9584	1.94494	5.46281	0.0548292	83.3504	0	0	0	0	0.0514748	0.0252869	0	25.5652	21.2958	9.27578	9.25933	17.4205	11.4361
CLIV_013625	ALOX5	-4.00393	0.927693	1.58877e-05	0.0225097	0.0343794	0	1.16118	0	0	0	0.0448335	0	0	9.36276	12.7022	12.0788	0	0	0	3.91159	0.330253	0	0.137821	0.12805	4.26507	1.85066	2.20144	1.02968
CLIV_005832	Rnf128	-0.821026	0.193847	2.28115e-05	0.0293812	85.7891	111.168	23.0832	45.1657	86.6714	94.5396	194.078	134.775	109.12	190.716	83.5937	135.382	115.131	176.724	106.884	285.144	239.604	150.488	98.2656	16.4879	164.852	21.8512	131.559	15.5407
CLIV_005291	Stxbp5l	3.48333	0.84569	3.80647e-05	0.0309664	0	0.0611509	17.6858	3.39853	0.0686418	11.636	10.7632	16.2611	2.04175	0	1.92638	0	0.0179927	0	0.116015	14.8909	0	0	6.87957	2.41012	1.88348	1.63951	4.38153	1.53828
CLIV_006876	LAYN	3.9199	0.956349	4.15275e-05	0.0309664	0	0.0797665	0.320409	0.377052	13.5908	8.61798	14.9604	2.83981	3.55229	0	5.46339	0	0	0	0	0	0	0.0106868	4.9265	1.99058	0.608231	0.606896	2.76737	1.1372
CLIV_010400	PERP	4.26209	1.03916	4.10508e-05	0.0309664	0	0.0139716	21.8515	0	0	5.49936	3.95569	0	0.0724349	0	0.0908085	0	0	0	0	0	0	0	3.48811	2.39757	0.0100898	0.0100898	1.7491	1.23712
CLIV_016954	LRRC3B	-3.96816	0.945229	2.69174e-05	0.0309664	0.0747725	0	0	0	0.194899	0	0.0615198	0	0	1.8053	2.71252	9.99054	5.27846	0	8.74457	0.684667	1.66487	0	0.036799	0.0221026	3.43121	1.24744	1.73401	0.731913
CLIV_002866	SSH2	3.36353	0.809022	3.21714e-05	0.0309664	4.27347	6.98152	13.5586	0.0541648	0.0242287	0.224487	0.00727316	0.20604	0.0816233	0.192703	0.105443	0	0	0	3.85204	0	0	0.00620139	2.82349	1.5776	0.461821	0.424379	1.64266	0.842614
CLIV_019192	Pole4	4.3028	1.03996	3.51138e-05	0.0309664	13.2918	0	2.64939	0.30128	0.416433	0.518221	0.703572	0	5.84094	0	0	0	0	0	0	0	0	0	2.63574	1.47343	0	0	1.31787	0.782934
CLIV_016616	GYG1	-0.85461	0.211385	5.27924e-05	0.0329127	13.3623	18.8975	46.8724	7.49666	26.5202	10.1034	14.7008	38.2003	40.6991	37.6617	64.9902	36.3273	28.8879	29.882	32.1141	28.2009	54.0805	38.5138	24.0947	4.86066	38.962	4.18579	31.5284	3.59613
CLIV_008598	Gpr56	3.93062	0.971438	5.20581e-05	0.0329127	0	0.0508299	19.1171	0.0111458	0.00462844	9.01103	5.09055	2.60366	5.17379	0.0102716	1.98877	0.0102403	0	0	0	0.00654559	0	0	4.56253	2.10415	0.223981	0.220604	2.39325	1.15326
CLIV_002613	OSBPL2	-2.15974	0.5388	6.11241e-05	0.0360836	0.330387	0.933776	18.6594	0.0161002	2.39161	0.694236	0.663043	2.15484	3.4937	3.7656	7.3167	22.5608	0.635133	11.5837	10.5466	4.39469	5.05177	4.24887	3.25968	1.96149	7.78932	2.17097	5.5245	1.52183
CLIV_013981	Znf385d	2.76532	0.691637	6.38206e-05	0.0361684	6.13991	5.02989	72.3347	3.4876	8.36624	12.5735	0.0748701	0.0307569	2.87332	0.789962	1.51884	0.122674	0.146062	1.00317	7.51478	0.366758	0.188458	0.0528782	12.3234	7.6167	1.3004	0.794067	6.81191	3.94786
CLIV_003027	Hebp2	2.59686	0.651379	6.69935e-05	0.0365063	2.43671	0.920774	518.131	0.306727	0.0603465	0.0995946	0.517247	0.313095	0.0831043	0.13842	3.0816	0.126219	0.179487	0.059936	0.0138528	0.118988	0.724271	0	58.0965	57.5048	0.493642	0.331515	29.2951	28.7558
CLIV_014011	ENTPD8	3.54815	0.899346	7.97163e-05	0.0403364	0.197799	0	5.61985	12.8269	0	0.0613347	1.28197	0	1.36172	0	0.341701	0	0	0	0	0.117555	0	0.0324064	2.37217	1.43859	0.0546292	0.0381463	1.2134	0.752517
CLIV_020388	EXD3	-2.59356	0.658948	8.28852e-05	0.0404937	6.44986	1.34904	3.50189	0.052607	5.68729	0	0.57503	0.0760552	0	15.2785	2.64218	24.6725	2.48945	32.2766	0	21.8569	7.24541	0	1.96575	0.862737	11.8291	4.02769	6.89741	2.32869
CLIV_014272	TP53I3	2.9942	0.766377	9.34652e-05	0.0438115	9.87634	0.619571	8.23158	0	0.207553	0.415925	10.0127	0.487251	0.372513	0.0495436	1.7204	0	0.105666	0.0190358	0.189704	0.0872295	0.0303466	0.0488356	3.35816	1.51399	0.250085	0.184759	1.80412	0.830317
CLIV_014393	PDE8A	3.39433	0.870155	9.58609e-05	0.0438115	1.72366	5.785	3.45101	8.14615	9.80542	0.0223783	0	0	1.95312	0	0.465098	0.25396	0	0	0	0	0	0.518237	3.43186	1.22853	0.137477	0.0725796	1.78467	0.71831
CLIV_018774	Protein of unknown function	3.16148	0.814337	0.000103486	0.0458185	0.128535	0	3.88762	35.3122	3.45336	0	5.52518	0.587128	5.55275	0	0.0541357	0	4.83956	0.0739889	0	0	0	4.2581	6.04964	3.73856	1.02509	0.667748	3.53736	1.94032
CLIV_016853	TMEM42	3.51984	0.933495	0.000162852	0.0676469	0	0	3.4597	15.0943	0	12.2064	6.10063	3.71175	1.25647	0	0.0843333	0	5.4378	0	0	0	0	0.0356883	4.64769	1.85205	0.617536	0.602609	2.63262	1.06366
CLIV_015390	AGXT2	3.60661	0.958146	0.000167112	0.0676469	0	0.020899	7.65995	0	0	12.4126	10.3292	0	13.048	0	0	0	0	0	2.66958	0.0178457	0	0.0174302	4.83007	1.97106	0.30054	0.296141	2.56531	1.11197
CLIV_010985	Aen	1.41235	0.377392	0.000182265	0.0717315	14.2768	0.0186611	20.6749	51.2246	22.4352	32.9397	0	8.23821	20.9277	4.91995	16.536	0	7.01128	9.09235	11.0217	0	7.15447	2.87465	18.9706	5.41406	6.51227	1.7823	12.7415	3.1507
CLIV_008542	ANK1	-1.22395	0.328146	0.000191553	0.0733492	22.1245	2.61268	7.07752	20.8985	6.70749	5.46589	39.6086	22.7141	63.5332	26.6172	20.9105	17.7933	35.1772	27.7772	13.9804	36.4686	61.3078	158.167	21.1936	6.60044	44.2444	14.9787	32.719	8.41759
CLIV_017856	ascc3	2.89502	0.78574	0.000229193	0.0832616	10.1053	5.54707	2.10745	0	35.9211	9.09901	7.28213	1.33878	13.6294	10.4546	0.208571	0	0	3.76372	2.51617	0.310445	0	0	9.4478	3.62798	1.91706	1.15986	5.68243	2.06095
CLIV_009583	clcnkb	3.17331	0.871942	0.000273314	0.0934681	8.33516	0.144078	148.239	0	0	0	22.0274	3.88999	0.028923	0.0220989	51.4399	0.0216875	0	0	0	0	0.056712	0	20.2961	16.1749	5.72671	5.71415	13.0114	8.5067
CLIV_010898	FER	3.27574	0.901527	0.000279549	0.0934681	10.3953	8.32244	5.10642	18.5692	1.25257	10.3993	3.23246	0	8.3699	7.52441	0.0239039	0	0.0676688	0	0	0	0	4.99915	7.29418	1.89879	1.40168	0.942301	4.34793	1.25214
CLIV_013502	HMCN1	-1.22986	0.338396	0.000278661	0.0934681	3.76216	3.74993	0.369606	1.51199	2.35576	5.10742	1.07888	2.44764	3.65492	5.80683	3.36355	6.54265	5.70444	10.5559	3.84931	2.56397	9.98104	5.5268	2.67092	0.50803	5.98828	0.917646	4.3296	0.648613
CLIV_004522	Protein of unknown function	3.76722	1.03787	0.000283676	0.0934681	4.46494	4.74101	1.05743	0	0.587033	0	8.38605	0.543024	1.33909	0	0	0	0	0	0.147652	0	0	0.0733182	2.34651	0.96274	0.0245522	0.0173811	1.18553	0.545385
CLIV_013467	DNAJC3	0.675121	0.186733	0.000299839	0.094438	61.2567	73.5039	89.521	50.4465	60.9422	60.4289	58.4799	27.9774	26.9533	50.1755	42.443	24.5122	49.9383	35.8886	42.7502	38.9817	27.9129	13.9177	56.6122	6.62939	36.28	4.04058	46.4461	4.50131
CLIV_000608	Znf770	2.89489	0.801446	0.000303743	0.094438	7.11249	12.5938	16.3195	0.0445343	9.83856	6.06208	0	16.5272	14.2804	3.88536	8.06616	0	0	1.03405	0.785077	0	0.168574	0.0198471	9.19762	2.12387	1.55101	0.914564	5.37431	1.45535
CLIV_008137	NELL1	3.44045	0.954095	0.000310972	0.094438	4.51359	7.49686	0.188779	0.211683	7.9899	8.48254	0	2.76874	1.06833	0	0	0	0.0262922	9.26266	0	0	0	0	3.6356	1.19197	1.03211	1.02882	2.33385	0.82646
CLIV_011980	NUDT8	2.97703	0.827876	0.000323168	0.094438	0.544601	2.66214	1.72126	13.1764	0.35271	0.282607	2.6402	1.58125	7.12917	0.158682	0.178371	0	0.308913	0.122008	0	1.52899	0	0	3.34337	1.41353	0.255218	0.163252	1.79929	0.785271
CLIV_002177	BOC	2.72557	0.760904	0.000340958	0.0947193	12.4242	17.4288	2.2244	3.34969	4.12886	3.02246	0.790926	1.18235	6.86184	0.189505	8.84309	1.0722	1.04286	0	0.597413	0	0.0895656	0.736018	5.71261	1.88517	1.39674	0.941497	3.55468	1.14834
CLIV_008351	LRRK2	2.75924	0.769771	0.000337727	0.0947193	2.0896	0.877712	2.82523	0.249349	1.92422	3.38981	2.42965	4.86912	0.536884	3.21695	0.230956	0	0.0324154	0.0275094	0.0041818	1.73796	0.00992947	0.216793	2.1324	0.49089	0.608522	0.375256	1.37046	0.352112
CLIV_002719	Protein of unknown function	3.42753	0.960752	0.000360332	0.0981766	8.01058	6.41228	1.38491	4.90789	0	3.70711	0.307677	0	1.10009	2.44153	0	0.11868	0	0	0	0	0	0	2.87006	1.00142	0.284468	0.26995	1.57726	0.592808
CLIV_011151	Hmga1	3.01228	0.84566	0.000367979	0.0983685	15.7157	0.561086	2.66124	11.3443	3.85575	7.25153	4.23303	3.39965	7.85312	0	0.104152	0	0	3.09212	2.13639	1.31288	0.436707	0	6.31949	1.59099	0.786917	0.381471	3.5532	1.03921
CLIV_015044	DUSP23	0.725259	0.203991	0.000377492	0.0990427	182.421	84.6852	67.0665	249.31	181.773	97.0371	88.2461	89.2881	175.534	96.1237	45.5951	37.5242	181.206	90.4307	60.9044	38.808	112.316	110.201	135.04	21.085	85.901	15.5026	110.471	14.0237
CLIV_011869	Slc9a3r2	-2.29985	0.656683	0.000461411	0.116737	0	0.700371	22.3377	0.0714126	4.70339	0	1.68077	2.04234	7.14074	2.63602	132.764	26.2588	0.950916	18.0308	18.2954	9.69298	2.07479	3.99411	4.29741	2.39608	23.8553	13.9324	14.0764	7.25598
CLIV_007583	MATN4	2.91982	0.839023	0.000501361	0.12247	0.0203215	10.132	106.656	0.885566	15.9416	2.04641	115.029	21.1233	13.7509	11.2944	33.6819	0.564364	0	0.0766203	0	2.17695	0.239124	1.50244	31.7317	15.1576	5.50398	3.72075	18.6178	8.21174
CLIV_003131	CD81	-0.364057	0.10555	0.000562376	0.135047	133.849	248.657	226.119	143.544	156.756	179.052	154.52	256.106	239.109	182.688	236.701	326.137	289.216	197.811	255.352	243.076	243.544	278.78	193.079	16.3455	250.367	14.7721	221.723	12.7465
CLIV_003541	fev	3.51178	1.03153	0.000663042	0.154	0	0.017772	12.3138	0	0	0.212689	0.0551041	0	7.04615	0	0	0	0	0	0	0.0206012	0	0	2.18284	1.48344	0.00228902	0.00228902	1.09256	0.766625
CLIV_011908	Protein of unknown function	3.49242	1.02919	0.000690399	0.155263	0	0.0410808	13.1699	0	0.105417	8.2663	0.309267	0	0	0	0	0	0	0	0.136926	0	0	0	2.43244	1.61862	0.015214	0.015214	1.22383	0.838115
CLIV_003021	TMEM125	3.63048	1.06873	0.000681314	0.155263	0	0.0346389	11.2598	0	0	0	7.99258	0.46816	1.0734	0.00776519	0	0	0	0	0	0	0.00971368	0	2.31429	1.4134	0.0019421	0.0012948	1.15811	0.740727
CLIV_015158	KIAA0930	-3.03695	0.896298	0.00070319	0.155669	0	0.0235639	1.52157	0	0	0	0.0121792	0.566736	0	0	9.33657	12.1419	0	0	0	7.83938	6.60511	0	0.236005	0.172231	3.99144	1.65116	2.11372	0.925134
CLIV_014525	AFG3L2	2.9856	0.882325	0.000714933	0.155833	4.36137	6.01584	9.67019	4.83388	1.21553	2.43967	8.48554	5.59592	2.42243	0.973453	11.327	0	0.813533	0	0	0.489919	0.0114902	0	5.00449	0.937664	1.51282	1.23352	3.25865	0.862658
CLIV_018935	DGKI	-0.506217	0.150078	0.000743474	0.159599	82.6227	75.6581	9.04187	19.4396	38.6834	65.3277	16.2301	32.4353	47.8338	79.37	19.7289	91.2215	38.9593	64.1123	96.7921	23.8803	42.8709	69.7267	43.0303	8.90811	58.518	9.47064	50.7741	6.58053
CLIV_003979	USP31	3.05069	0.907472	0.000774507	0.163779	1.15445	0.00844796	1.17782	0.116424	2.21191	1.19161	0.871494	1.32366	6.68459	0.482651	3.89067	0	0	0	0	0.00838229	0.00844306	0	1.63782	0.6677	0.487794	0.428643	1.06281	0.409366
CLIV_021263	LF3	-3.07852	0.917303	0.000790639	0.164732	0	0	0.480308	0	0	0	0	0	1.01027	0.406443	8.16804	0	0.0178471	0.0294126	0	0.0264685	7.81093	5.63451	0.16562	0.118114	2.45485	1.20995	1.31023	0.651777
CLIV_016788	TJP3	2.24882	0.673389	0.000839121	0.168159	0.562241	0.208103	58.0151	0.171335	0	0.0515501	17.7165	0.922514	3.17053	0.0420475	22.4736	0.013463	0	0	0	7.28824	0.652782	0.0132135	8.97976	6.41742	3.38704	2.51485	6.1834	3.41149
CLIV_018162	Protein of unknown function	1.18206	0.354496	0.000854561	0.168159	12.7662	9.798	13.8125	0	13.2251	12.1231	0	9.46889	0	10.628	3.97781	4.99903	0	4.71637	3.54505	0	4.46967	0	7.91042	2.03484	3.59288	1.13271	5.75165	1.2451
CLIV_000983	FSTL4	3.29248	0.98677	0.000848043	0.168159	2.18431	0	0.991583	0.531997	11.5034	11.5366	3.48578	18.0931	0	0	0	0	0	0	0	0	11.7131	0	5.36964	2.20943	1.30146	1.30146	3.33555	1.3381
CLIV_015120	PRDM4	2.41191	0.724995	0.000878519	0.168201	7.64069	3.17997	4.55226	0.16921	11.1753	16.2737	6.80954	0.21957	8.2879	0.304071	4.20265	1.17969	0	1.37003	19.0723	0.21799	0	0.00940434	6.47868	1.7333	2.92846	2.06707	4.70357	1.37754
CLIV_000075	AGL	2.70427	0.812194	0.00086975	0.168201	6.17454	2.78987	2.24898	0.0677846	3.81736	0.0965627	0.768343	6.06127	0.00687818	6.46234	0.0149943	0	0.00617721	0	0.0226899	0.0113564	1.87687	0.00559138	2.44795	0.824532	0.933335	0.721162	1.69064	0.562203
CLIV_018665	ALDH7A1	-0.466332	0.141349	0.000969797	0.176155	295.078	125.365	105.871	95.7731	107.385	228.25	326.457	119.525	337.216	311.005	99.4323	157.355	203.412	174.969	400.084	468.688	208.503	380.426	193.436	34.2818	267.097	42.3653	230.266	27.904
CLIV_011506	ABCE1	0.548351	0.16619	0.000968439	0.176155	121.872	111.994	192.417	36.7818	173.051	112.038	107.77	124.944	138.66	118.802	138.685	57.6433	44.6435	143.271	54.8069	45.7172	75.8641	116.523	124.392	14.6551	88.4396	13.5517	106.416	10.6186
CLIV_004064	PRRG1	3.39518	1.02615	0.00093747	0.176155	0	3.97901	8.53424	0.0521375	0	11.2606	0.12522	0.12981	0	0	0	0	0	0	0.801184	0	0	0	2.67567	1.44851	0.0890204	0.0890204	1.38234	0.770681
CLIV_005114	CWF19L2	-1.01615	0.310515	0.00106615	0.191205	17.6226	31.0781	5.02447	3.82766	13.0639	6.21684	18.9493	23.4218	0.0275618	11.5963	9.80621	58.1624	20.9213	34.1909	15.373	75.927	40.9642	0	13.248	3.44335	29.6601	8.31832	21.4541	4.79917
CLIV_000881	Protein of unknown function	1.05908	0.324615	0.00110401	0.19552	76.0849	62.8579	2321.29	192.03	43.1463	116.655	357.937	83.0557	168.255	44.389	1403.89	99.7518	56.2076	8.3405	39.9604	104.635	47.9371	122.938	380.146	244.756	214.228	149.21	297.187	140.495
CLIV_016320	CRTAP	2.18635	0.67188	0.00113762	0.196559	8.90237	10.6775	28.0803	1.57187	0.288002	10.9813	14.5618	2.39311	9.76495	11.4009	8.16262	0.145905	0.356388	0.157368	12.1811	0.0475425	0.344414	0.232141	9.69124	2.82044	3.66982	1.76434	6.68053	1.77127
CLIV_007869	Dlx5	3.12055	0.965557	0.00122985	0.209934	0.806736	0.0253049	7.28865	0.478319	0	8.51553	0.476522	9.53328	0	0	0.107033	0	0	0.0518334	0.142608	0.8199	0	0	3.01382	1.37377	0.124597	0.0887409	1.56921	0.754102
CLIV_001418	FA2H	3.28091	1.01769	0.00126469	0.213312	0	4.40766	25.5724	0	0	0.150963	5.9983	0	0	0	1.0202	0.0203667	0	0	0	0	0	0	4.01437	2.79966	0.115619	0.113095	2.06499	1.43903
CLIV_001707	Txnrd2	1.39334	0.43382	0.00131906	0.219864	28.887	14.2774	6.32094	1.87807	14.1517	9.39497	1.51621	13.7754	1.42952	11.0771	4.3319	8.74473	2.05779	0.411038	1.77464	1.04193	2.73466	0.933773	10.1812	2.96157	3.67862	1.25353	6.92993	1.74794
CLIV_007978	CSTA	2.9643	0.923916	0.0013347	0.219884	1.03835	0.0564144	4.18739	0	4.37863	31.4184	2.7438	0	8.44416	0	0.234303	0	0.113171	0	5.36972	0.264169	0	0	5.80746	3.33374	0.664596	0.589211	3.23603	1.75661
CLIV_007526	EDEM2	-0.712674	0.222955	0.00139111	0.223382	25.0542	71.9523	26.0574	34.8275	20.968	57.575	87.9195	94.1729	96.2939	24.7555	68.8481	64.7457	77.6139	63.6657	91.1488	192.915	133.542	115.334	57.2023	10.4571	92.5076	16.3566	74.855	10.3446
CLIV_012275	SUV39H2	2.22953	0.698041	0.00140323	0.223382	5.34292	14.0955	9.12697	0.109107	9.39684	5.72153	1.31554	2.65336	6.19272	4.71525	2.50209	1.32168	0.127065	0.596912	9.69614	0.0988828	0	0	5.99494	1.4684	2.11756	1.08193	4.05625	1.00193
CLIV_000725	TTLL5	-2.8752	0.900184	0.00140308	0.223382	1.46879	0	1.13076	0	0	0	0	0	0	8.25243	0.997394	6.4328	0.213903	11.1009	8.6222	0	0	0	0.288839	0.193114	3.95774	1.52353	2.12329	0.867688
CLIV_013321	Nop58	-0.38035	0.119277	0.00142867	0.224905	103.201	49.5355	58.6641	43.5829	56.0228	38.8439	56.1048	23.1033	84.8902	99.494	82.6547	69.5688	121.306	72.2855	45.6548	79.5317	31.9476	78.761	57.1054	8.0201	75.6893	8.80713	66.3974	6.20195
CLIV_003354	PEX14	-0.858739	0.269762	0.00145598	0.225826	34.1644	15.8573	27.55	26.4023	38.5368	37.0073	32.2752	18.8312	22.6422	36.1904	47.261	63.0221	59.8364	74.3172	24.9986	90.4696	59.5981	32.0551	28.1407	2.66465	54.1943	7.04602	41.1675	4.83056
CLIV_009974	CES5A	2.13081	0.669801	0.0014664	0.225826	0	0.844889	0.573944	0.227324	3.74325	9.98823	2.25052	0.0383267	0.693805	0.0764111	0.168473	0.432822	0.0368857	0.287643	0.204211	0.145942	0.0898236	0.0521272	2.04003	1.07344	0.166038	0.042708	1.10303	0.568504
CLIV_001301	MVD	0.775071	0.245112	0.00156631	0.226409	93.8849	103.029	38.0489	260.128	87.1684	75.0838	202.285	206.378	208.664	68.9134	19.2174	37.1885	235.606	95.1199	36.8647	89.6795	220.752	64.8167	141.63	25.9004	96.462	26.2597	119.046	18.7109
CLIV_018678	UBAP2	-0.689135	0.218691	0.00162615	0.226409	27.7871	27.916	30.5985	25.5112	34.6903	22.2986	14.0235	71.2996	29.2072	23.8818	47.805	51.7658	116.338	82.4482	28.9088	23.2329	91.8025	33.5265	31.4813	5.33964	55.5233	11.2109	43.5023	6.69191
CLIV_015519	OLFM2	-0.950844	0.300639	0.00156288	0.226409	8.80705	16.2024	2.48475	20.8817	19.0437	35.266	13.2895	17.2416	21.937	22.6383	20.1328	20.341	58.0622	36.0785	29.9979	28.1928	38.9565	26.2862	17.2393	3.04829	31.1874	4.00326	24.2133	2.96955
CLIV_004252	GLRX5	1.12008	0.356167	0.00166195	0.226409	10.6982	15.6687	10.5978	0	9.11492	10.7183	4.20776	13.0851	27.2654	7.26032	7.6578	4.86932	0	3.89668	3.06116	3.18844	6.56205	3.75659	11.2618	2.53068	4.47248	0.807343	7.86714	1.52909
CLIV_004767	RB1	2.08375	0.656918	0.00151385	0.226409	4.60877	13.7775	4.18079	6.12871	23.3301	7.36131	0.628804	5.14739	3.78328	12.5099	0.832042	1.61041	0.0248336	7.74147	0.60061	0	0.613076	3.86208	7.66074	2.29009	3.08827	1.44111	5.3745	1.42482
CLIV_003455	MMEL1	1.9089	0.606269	0.0016405	0.226409	3.79371	7.40961	34.3144	0.161877	1.90591	7.3466	3.12539	6.0452	13.2708	4.11783	3.97336	0.44886	0.588447	0.298933	0.0441352	1.92682	0.923179	5.75061	8.59706	3.45938	2.00802	0.694505	5.30254	1.88886
CLIV_004204	TRAF3	2.6298	0.835565	0.00164767	0.226409	11.282	5.91472	1.97877	3.61197	14.2359	10.2523	3.43585	0	5.70394	0	2.31848	0.99266	0.993635	4.52248	0.594394	0	0	0.0167329	6.26838	1.57103	1.04871	0.503548	3.65855	1.02032
CLIV_012192	ENO4	-1.53489	0.486764	0.00161463	0.226409	0.236882	12.2361	1.62133	0	1.44564	0.154246	0.56398	0.3252	2.86952	0.408173	0.730451	15.7152	0.0723192	2.9646	0.813727	7.03834	2.69198	14.4016	2.16143	1.29707	4.98182	2.03425	3.57163	1.21923
CLIV_004714	NAA16	2.01391	0.638987	0.0016231	0.226409	4.81597	0	6.87108	0.501198	9.25389	17.8916	2.46091	0.666589	0.0196004	2.61978	4.7862	0	0.0960894	1.94169	3.21907	0	0	0	4.72009	1.98042	1.40698	0.602038	3.06354	1.08145
CLIV_004953	FMN2	3.12963	0.991538	0.00159761	0.226409	0	5.87765	0.322586	35.1796	0.0827626	10.2014	0	0	0	0	0	0	0.049662	0	3.1787	0	0	0	5.74044	3.87255	0.358707	0.352542	3.04958	1.99594
CLIV_017149	SLC35D2	2.26396	0.721629	0.00170517	0.230084	16.6686	4.36021	1.05324	0.124298	9.01289	8.31732	0.945614	0.572578	0.100353	7.57585	0.43507	0	0	0.0303888	3.73635	0	0.359617	0	4.57279	1.9055	1.34859	0.876429	2.96069	1.08993
CLIV_015439	Protein of unknown function	0.927952	0.297383	0.00180606	0.233398	40.5356	19.9586	44.7733	144.608	63.1058	60.3132	24.4529	19.6317	60.9633	51.9917	24.0513	12.797	33.6268	23.8078	29.5413	10.607	17.7556	24.866	53.1492	12.8312	25.4494	4.13769	39.2993	7.3519
CLIV_004192	TRMT61A	-0.951581	0.305044	0.00181165	0.233398	17.721	48.6635	12.6307	14.4802	10.6989	37.0438	25.1558	13.9779	27.2726	44.0701	25.0573	99.7379	32.2409	38.2755	15.2764	92.1743	24.3107	51.7789	23.0716	4.28076	46.9913	9.96525	35.0315	6.00766
CLIV_016928	GNMT	0.786752	0.251625	0.00176794	0.233398	46.3785	26.6263	15.9226	66.4267	40.4319	11.1417	17.6228	47.9772	33.6163	8.41679	14.521	24.9864	42.6794	21.759	5.45988	18.7434	25.4269	14.5043	34.016	6.0248	19.6108	3.68516	26.8134	3.84549
CLIV_007352	GRIN2-like protein (Gallus gallus)	3.32883	1.0651	0.00177584	0.233398	0	3.04633	2.51286	1.5672	0	14.6662	9.66319	0	0	0	0.155936	0	0	0	0	0	0	0	3.49509	1.73439	0.0173262	0.0173262	1.75621	0.941132
CLIV_010805	Oc90	2.73003	0.880351	0.00192821	0.242962	0.330363	1.17171	281.615	0.243102	0	0.0632585	951.836	0.267259	0.0214416	0.0169886	52.8645	0.0171939	0	0	0	0.0381179	0.171567	0.368969	137.283	106.437	5.94193	5.86546	71.6125	54.1055
CLIV_004027	KDM6A	1.47927	0.477246	0.00193779	0.242962	6.20574	12.7165	7.76606	0.672222	17.6084	10.6973	1.92637	3.08473	2.37507	4.02699	1.23511	6.53103	0.222937	7.78118	3.31313	0.111188	0.470012	7.96152	7.00582	1.90979	3.51701	1.08182	5.26142	1.14567
CLIV_005749	STK40	3.0905	0.995741	0.00191106	0.242962	7.77743	0	4.08838	2.42973	1.86385	0.0809063	2.85733	0	3.49798	0	0	0	0.301391	0	0	0	0	1.7018	2.51062	0.835485	0.222577	0.187864	1.3666	0.499535
CLIV_017536	Lrig1	2.96166	0.957285	0.001976	0.245578	0.980219	0	0.714743	2.8801	6.39795	0.660045	4.84258	4.88027	0.422082	0	0.261671	0	0	0	2.62802	0	0.0125125	0.0205635	2.41978	0.798297	0.324752	0.289309	1.37226	0.483929
CLIV_009639	CA8	2.96991	0.963878	0.00206164	0.253994	0.0543759	0.0463793	40.0421	0	0	7.27831	16.9893	0.458683	0.692553	0	22.8991	0	0	0	0	0	0	0	7.28463	4.51553	2.54434	2.54434	4.91449	2.57902
CLIV_000526	Protein of unknown function	3.02399	0.982754	0.00209051	0.255331	0	7.86644	0.614656	0.629121	0	1.41292	8.63189	2.93359	13.5483	0	0	0	0	0	14.2706	0	0	0.0428694	3.95966	1.62537	1.59039	1.58503	2.77502	1.13811
CLIV_012770	Tmtc3	-0.731184	0.238526	0.00217362	0.263212	37.1586	51.5264	24.4513	13.9722	53.2022	17.7394	33.5835	30.9115	21.9742	42.4251	44.7041	45.0799	48.5392	60.0279	56.7113	70.3961	75.781	22.8822	31.6133	4.63327	51.8385	5.32679	41.7259	4.21226
CLIV_010816	TG	-2.61265	0.853019	0.00219259	0.263259	0	0	0.143241	0.114117	0	0	3.4467	2.93935	0	0	1.58681	3.75625	2.99549	0	2.61679	3.48786	22.5434	0	0.738156	0.466208	4.10962	2.35943	2.42389	1.23619
CLIV_010278	JARID2	-1.11509	0.366178	0.00232523	0.270032	27.6721	21.9958	11.9326	6.7573	2.89057	10.0679	11.85	12.791	11.448	21.9395	31.1948	25.5302	20.2469	39.0032	30.1299	14.4639	29.8243	29.1647	13.045	2.50239	26.833	2.3991	19.939	2.37137
CLIV_011500	LSM6	0.86805	0.285048	0.00232466	0.270032	13.8557	19.1022	8.70438	21.8477	13.7716	9.23995	7.04808	9.37158	13.0361	5.40721	7.22215	10.6735	14.6004	10.1567	4.18113	7.60776	5.80066	2.35783	12.8864	1.65795	7.55637	1.24905	10.2214	1.19651
CLIV_019840	MEMO1	1.65031	0.541191	0.00229294	0.270032	7.63714	5.70425	6.27954	17.0896	16.7018	18.0892	5.72839	0.0227349	7.47946	5.00399	1.94393	10.4819	2.0771	0.890776	8.81321	2.19946	0.0230682	0.225203	9.41468	2.10671	3.51763	1.26379	6.46615	1.38978
CLIV_014386	Usp50	3.23036	1.05895	0.00228428	0.270032	0	0	0.147262	45.6298	0	0.0567625	0	0	0	0	0	0	0	0	0	0	0	0	5.09265	5.06717	0	0	2.54632	2.53434
CLIV_010958	ABHD17C	3.05199	1.00559	0.00240522	0.277051	0	6.81448	4.82977	4.54699	7.93474	8.28557	4.37667	0	18.4589	7.21374	0.0279402	0	0	0	0	0.236968	0	0.210752	6.13857	1.83635	0.854378	0.795558	3.49647	1.16319
CLIV_018632	KCNB2	-1.15342	0.381948	0.00252918	0.28898	31.4448	65.1133	8.50959	0.632025	56.5808	27.4081	17.8208	6.75858	20.5331	37.3206	37.0471	65.256	15.5984	112.963	39.0767	42.0953	22.6989	26.9005	26.089	7.37211	44.3285	9.7755	35.2088	6.33758
CLIV_011621	CTNNA2	2.83486	0.944524	0.00268769	0.304634	5.50911	0.0218857	4.43421	0.0438206	0.166043	2.60265	0.809249	0	2.58904	0	5.48433	0	0	0	0.202566	0	0	0	1.79733	0.698218	0.631877	0.606968	1.21461	0.470497
CLIV_011434	Protein of unknown function	2.14622	0.716243	0.00273106	0.307093	636.98	686.375	340.26	419.364	859.83	588.759	799.08	728.578	613.047	583.131	309.678	632.494	1205.43	963.799	817.742	338.483	676.408	513.433	630.253	55.8593	671.178	96.3256	650.715	54.2403
CLIV_002731	POLR2J	0.681139	0.229183	0.00295839	0.312087	135.327	307.421	105.829	233.845	91.5109	163.488	211.627	232.506	207.792	128.207	89.3433	237.988	143.897	69.6041	68.6094	155.726	144.865	42.1641	187.705	23.1932	120.045	19.942	153.875	16.9548
CLIV_002268	ociad1	0.47145	0.157807	0.00281255	0.312087	81.9827	126.073	252.712	231.377	148.487	104.956	112.412	136.307	157.66	62.9957	210.778	114.159	138.708	99.0065	105.819	66.3606	114.019	80.3145	150.219	19.0251	110.24	14.9753	130.229	12.7058
CLIV_013553	ANKS1B	-1.20594	0.405662	0.00295126	0.312087	28.9392	21.7018	1.92978	3.77786	5.78973	17.6288	2.2707	11.8649	21.8972	29.9097	23.0162	51.6811	8.3405	32.6649	40.4312	11.5768	12.8583	16.5262	12.8667	3.34622	25.2228	4.87809	19.0447	3.2371
CLIV_002703	Cyb5d2	-2.18285	0.734858	0.00297373	0.312087	4.78174	5.97957	3.06488	0.151333	24.353	4.9144	0.0819462	23.3601	0	25.7754	8.5789	29.4337	15.6312	43.3961	28.5594	9.46305	17.1631	34.5798	7.40966	3.19902	23.6201	3.91972	15.5149	3.14443
CLIV_005627	RMND1	-1.59558	0.536764	0.00295297	0.312087	2.71004	8.89629	6.00088	9.28521	9.29023	9.71167	18.227	0.0179297	0.555841	24.6487	13.1732	21.7457	37.4794	7.79991	14.816	60.3866	9.52438	2.23182	7.18834	1.88864	21.3117	6.00179	14.25	3.49976
CLIV_008539	GOLGA7	2.88351	0.967078	0.00286677	0.312087	3.66593	12.5737	5.42972	0.0630987	0	8.60644	10.2949	0	0	0.0267335	12.718	0.0815087	0	0	0	0	0	0	4.51487	1.65673	1.42514	1.41164	2.97	1.12031
CLIV_000984	RAPGEF6	-2.58594	0.87036	0.00296721	0.312087	0	0.0221262	2.5256	0.012674	0	0.0239382	0.0152655	0	1.81494	0	0.128058	4.49621	4.09576	0.939504	0.252963	0.00670969	0.376839	7.84876	0.490505	0.322937	2.01609	0.936288	1.2533	0.514813
CLIV_011535	SETD7	2.43615	0.821723	0.00302993	0.313343	5.31748	0.0110488	6.0459	0.11868	1.65071	12.6171	0	0	0	0.0850489	1.07681	0	0.0197762	0	5.96138	0	0	0	2.86232	1.45785	0.793668	0.656548	1.828	0.815126
CLIV_016685	G6pc3	3.1288	1.05793	0.00310169	0.318441	16.6779	0	1.61228	2.48468	12.1543	0	17.4619	0	0	0	0	0	0.322025	0.262935	0	0	0	0	5.59901	2.52056	0.0649956	0.0432716	2.832	1.39488
CLIV_007612	Fxr1	-0.568616	0.192559	0.00314763	0.320832	73.9265	141.897	75.8676	12.0002	49.6794	44.4787	45.8427	36.771	65.2839	98.9904	98.5083	136.616	26.4461	98.3994	133.379	69.4782	53.6093	60.2721	60.6386	12.1155	86.1888	12.2566	73.4137	8.91541
CLIV_019711	SOX5	2.83025	0.963982	0.00332476	0.336466	6.68901	0.0476151	4.82882	0	0	2.2493	7.14423	10.902	26.3234	0.531627	0	0	0	0	1.3685	0.67407	0	0	6.46493	2.78832	0.286022	0.16131	3.37548	1.5482
CLIV_003397	fam132a	2.63672	0.899488	0.00337489	0.339116	0.011889	0.138875	97.6515	0.0173533	0	0.448373	10.3059	0	0.136529	0.0085875	38.9073	0	0	0	0	0	0	0.00842925	12.0789	10.7556	4.32492	4.3228	8.20193	5.70092
CLIV_016862	CTNNB1	0.6794	0.232788	0.00351671	0.343619	176.838	262.644	416.317	10.264	150.317	319.022	212.704	161.087	213.185	151.177	257.973	95.3179	14.845	57.6287	168.48	84.2647	176.944	158.044	213.598	38.0193	129.408	24.4626	171.503	24.1898
CLIV_010780	HMGN2	1.2486	0.427267	0.0034746	0.343619	12.6121	24.1926	55.0394	5.15597	22.4583	39.5217	14.3443	9.37483	12.4516	12.2238	15.8792	17.4935	2.34429	48.6845	21.1244	1.80986	2.2344	1.11563	21.6834	5.37969	13.6566	5.08332	17.67	3.71984
CLIV_004852	MLLT4	-1.3316	0.455444	0.00345844	0.343619	19.0842	19.8622	1.83756	0.262906	21.5831	7.47818	5.2384	0.169363	4.05547	35.6469	9.29893	38.056	10.2842	28.2036	25.0762	2.47604	1.40213	9.02669	8.84126	2.94467	17.719	4.71313	13.2801	2.90276
CLIV_016316	UBP1	2.24512	0.77002	0.00354937	0.344435	9.16699	16.6716	9.41122	0.097507	11.9033	11.1428	1.30077	8.74477	7.20824	0.252435	1.82452	11.5482	0.180148	0.0549094	2.81441	4.56434	0	0.0924349	8.40524	1.71065	2.37016	1.26377	5.3877	1.2649
CLIV_007670	Protein of unknown function	-1.7723	0.609863	0.00366007	0.352761	25.0704	36.5948	22.3939	0.35299	3.07542	20.2752	0	0.555008	2.11441	29.2246	19.6996	63.0442	45.6752	27.357	34.5526	0	11.3187	29.771	12.2702	4.62422	28.9603	6.13659	20.6153	4.24129
CLIV_011572	H1FX	1.81646	0.625932	0.00370787	0.354953	2.82043	2.29486	1.32716	4.90435	8.17172	8.20466	0.121635	4.86222	2.74651	0.633584	0.714717	1.77327	0	0.749789	7.56853	0	0.374911	0.478266	3.93928	0.947705	1.3659	0.794773	2.65259	0.676271
CLIV_014446	UBE2J1	-0.864487	0.298364	0.00376242	0.357758	24.8797	20.1491	8.43639	15.1624	19.7317	12.5753	28.5942	20.3094	3.47659	55.0091	18.9128	31.3505	15.5643	30.0474	32.3934	39.1769	26.7978	22.4792	17.035	2.64577	30.1924	3.93528	23.6137	2.79943
CLIV_015289	Ccdc90b	-0.691041	0.238839	0.00381184	0.359721	111.066	134.5	14.2687	18.799	74.7999	17.6937	89.5982	46.2564	105.404	110.615	52.2578	134.366	74.8979	106.12	40.6519	110.505	88.5718	93.7826	68.0429	15.1382	90.1964	9.9843	79.1197	9.19753
CLIV_006103	PRKD3	-1.49989	0.518719	0.00383384	0.359721	1.0326	5.13383	2.76399	0.111476	21.6479	1.96154	0.239095	0.0432507	5.38354	8.31629	8.06663	4.63125	1.2936	4.77644	15.9087	3.30405	0.174661	8.2844	4.25747	2.27749	6.084	1.57981	5.17074	1.36263
CLIV_018005	GNG10	0.984698	0.340812	0.00386135	0.359918	94.064	48.6665	65.5537	92.3404	27.1034	40.7471	78.6656	44.4032	76.042	61.2935	18.222	19.655	19.3824	23.7438	27.751	77.1662	12.1962	53.5338	63.0651	7.97815	34.7715	7.70327	48.9183	6.38056
CLIV_006569	ETV5	-2.36937	0.821582	0.00392776	0.363716	4.54643	0	2.77159	0.0455987	0.0335789	0.702216	0	0	0	6.14953	5.12397	0.0186155	0.831437	0	7.48659	0.187744	3.88998	8.14046	0.899935	0.547204	3.53648	1.11608	2.21821	0.682476
CLIV_008238	ACAC	2.33288	0.809774	0.00396536	0.364813	9.02032	0.0380484	3.22245	0.0092567	0	0.765212	1.75302	3.67703	3.69475	2.05167	1.45719	1.66736	0	0	0.00389565	0	0.0997656	0.0826437	2.46445	0.971257	0.595836	0.287094	1.53015	0.541022
CLIV_001830	WDR66	-1.00735	0.351067	0.00411269	0.370007	5.59144	55.7289	11.1879	21.3188	69.218	49.6132	21.6025	88.9866	34.4523	17.2323	71.2839	110.209	50.9963	29.1343	86.917	39.0747	173.725	135.007	39.7444	9.37263	79.2866	17.4345	59.5155	10.7324
CLIV_010728	HNRNPR	-0.708479	0.246999	0.00412628	0.370007	7.16318	12.0845	21.7507	8.09409	13.612	19.8856	11.178	9.26283	16.2473	13.1354	16.0615	25.521	28.2656	13.7424	54.13	18.7776	22.6672	15.2292	13.2531	1.71022	23.0589	4.26974	18.156	2.5282
CLIV_018145	Protein of unknown function	2.40427	0.838186	0.00412531	0.370007	13.0282	1.11821	33.7852	7.03443	12.0074	3.33788	4.4655	0.0895446	12.0799	0.0188195	10.5747	0.0658337	0	0.146948	8.83314	1.13668	0.673799	0.0932298	9.6607	3.42202	2.39368	1.39474	6.02719	1.99742
CLIV_012881	Enpp6	2.79179	0.971937	0.00407366	0.370007	5.61578	0.017203	7.88066	0	13.4274	8.37181	0.0705095	3.6456	0	0.106579	1.10153	0	1.52268	0	0.198113	0	0	0	4.33655	1.61619	0.325434	0.191099	2.33099	0.927254
CLIV_018086	Abca13	2.0031	0.69965	0.00419637	0.373926	0.0719398	0.0433291	35.1254	0	0	0.0631916	0.226108	0.330517	5.78268	0.178233	0.897961	0.00264847	0	0	0.20152	0.0123335	0.196799	0.220637	4.62702	3.86351	0.190015	0.0943789	2.40852	1.95033
CLIV_006840	BCO2	1.78116	0.622795	0.00423715	0.375013	15.241	10.2662	51.518	1.85089	11.6171	20.7777	15.4587	3.28277	33.4224	0.367818	16.3619	0.152563	0.071105	11.5581	8.35709	18.4147	0.22546	26.5215	18.1594	5.21857	9.11447	3.26213	13.6369	3.18038
CLIV_015839	OSBPL8	2.37787	0.831968	0.00426151	0.375013	8.43088	5.21998	8.17388	11.8262	10.3438	4.46047	2.5824	5.06551	8.04702	3.49767	4.97901	0	3.95191	7.77125	0.112932	0	0.142023	0	7.12779	0.998075	2.27276	0.961613	4.70027	0.893646
CLIV_010340	F13A1	-1.78647	0.62606	0.00432381	0.378147	2.15767	0.476466	4.38866	0.248479	6.30014	3.08864	17.7184	5.92909	0	2.27739	5.64221	61.8868	21.9862	8.33917	25.0689	34.1008	21.518	0	4.47862	1.83337	20.0911	6.49938	12.2848	3.78348
CLIV_014256	NIT2	0.974373	0.342363	0.00442689	0.380428	57.5309	72.7527	48.7484	181.875	50.326	71.7334	58.0528	101.132	46.1463	67.2073	38.3537	54.02	117.551	6.23368	18.6729	50.003	68.3278	8.47279	76.4775	14.3489	47.6491	11.737	62.0633	9.6478
CLIV_013443	Mkrn2	-0.891106	0.313346	0.00445731	0.380428	22.4008	28.7487	22.8172	12.4283	5.19281	29.2978	22.7292	27.9028	9.44338	33.3772	40.52	33.8212	56.1368	17.4477	32.0416	23.2291	41.1469	48.3576	20.1068	2.96862	36.2309	3.97775	28.1688	3.10159
CLIV_008723	DAAM1	2.52483	0.887515	0.00444341	0.380428	4.8836	0.49502	11.5277	6.53379	2.24391	1.47235	13.5754	3.1002	11.6858	0	6.90744	0.0101469	0.0837152	0	1.03281	0	3.55717	0.507159	6.16864	1.64514	1.34427	0.794369	3.75646	1.06187
CLIV_010819	ST3GAL1	-2.04622	0.7188	0.00441725	0.380428	0.0438345	0.0185857	8.87619	0	0	0.0296711	1.86469	0.0188022	0	0.779184	3.27818	0.401918	0.0176825	0.0506961	1.18156	8.54584	0.0963177	0	1.20575	0.980241	1.5946	0.935934	1.40018	0.659107
CLIV_019518	CNOT10	-1.43264	0.504809	0.00454001	0.385167	44.0822	5.89189	26.566	4.54295	1.11135	15.1162	1.69309	11.6406	37.523	54.9544	25.9661	30.5281	19.7631	21.2573	33.2268	55.1427	28.4482	26.6774	16.463	5.3244	32.8849	4.41213	24.674	3.90086
CLIV_013330	Rheb	0.540078	0.190768	0.00463913	0.386631	267.972	190.08	233.373	118.508	282.385	149.019	234.414	176.105	209.987	211.585	153.559	126.19	140.747	127.754	150.071	203.939	141.208	63.6451	206.871	17.9852	146.522	14.5716	176.697	13.4026
CLIV_003264	PRRG4	-0.919188	0.32426	0.00458647	0.386631	18.7504	7.70782	7.00956	52.4117	45.2839	16.9623	31.5966	71.4619	77.7107	84.2478	28.7278	21.0255	64.3654	65.5093	47.4272	78.7885	64.7705	56.5109	36.5439	8.87449	56.8192	7.06054	46.6815	6.02545
CLIV_000565	MPP5	0.534816	0.188816	0.00461897	0.386631	15.1332	15.832	11.0991	4.59267	10.2197	22.437	9.2135	7.02215	0.145145	8.33012	8.91255	7.61192	4.07965	8.26142	19.0872	8.67643	5.25032	0.039743	10.6327	2.20018	7.80548	1.70985	9.2191	1.39444
CLIV_015074	Atp6ap1	2.47209	0.874931	0.00472122	0.388897	0.0250374	0.151834	95.3241	0	8.06125	14.5958	60.2775	0	0	0	24.8782	0.112855	0	0	0.180005	3.85175	0.0215123	0.0176286	19.8262	11.4627	3.22911	2.73852	11.5276	6.06068
CLIV_005028	USP12	1.38228	0.48912	0.00471246	0.388897	7.83973	8.19834	4.31227	1.92634	1.98909	2.10733	1.1531	0.52948	0.249927	4.35904	2.73925	20.1247	0.7376	0.188748	1.4424	0.339478	0.0401609	0.0222522	3.14507	1.00019	3.33263	2.15487	3.23885	1.1526
CLIV_003356	PGD	0.501257	0.177675	0.00478437	0.389569	42.8785	50.8964	119.14	72.6863	73.6081	70.6622	63.9494	62.7218	70.8351	41.7679	69.0856	33.9348	79.9304	42.6342	57.3716	44.9055	24.2072	66.8129	69.7086	7.09602	51.1833	6.07343	60.446	5.05707
CLIV_011504	SMAD1	2.96274	1.04978	0.00476868	0.389569	0	0.0414264	11.9929	3.69423	4.10522	0.0449388	12.5592	0	0	0	1.03048	0	0	0	0	0	0.0145179	0	3.60421	1.72866	0.116111	0.114307	1.86016	0.940806
CLIV_019869	retsat	0.937246	0.332573	0.00482987	0.391026	94.8957	57.5538	69.5126	8.37316	37.3548	49.7819	50.9316	82.6061	45.8446	31.7502	42.942	26.4028	14.6409	28.8842	15.0106	17.5398	17.6435	54.6945	55.206	8.4849	27.7232	4.58928	41.4646	5.7448
CLIV_013405	TNC	2.34474	0.833324	0.00489713	0.394219	14.2153	4.45228	3.94509	0.0219917	8.92679	0.00935134	3.63709	0.0471296	4.69258	0.95102	0.691427	0.15472	0	0.0425242	1.31831	0.00593062	0	4.17224	4.43862	1.55942	0.81513	0.449906	2.62688	0.901606
CLIV_015051	S100A14	2.81492	1.00337	0.00502433	0.402173	5.75415	2.49251	17.6398	14.0064	0.538732	0	0	0	8.01542	1.7625	1.6176	0	0	0	0	0	0	0	5.383	2.20609	0.375567	0.248707	2.87928	1.2363
CLIV_003359	UBE4B	2.81749	1.0076	0.00516987	0.4092	5.48826	11.82	3.4105	0	14.9651	4.60428	0.171233	4.47907	8.35354	2.26824	0.931163	0	0.0935748	0	0	0	0	0.0695988	5.92133	1.67055	0.37362	0.257371	3.14748	1.06058
CLIV_000535	KIAA0247	-1.71611	0.614668	0.00523942	0.4124	3.44705	0.491462	4.62377	0.0495181	0.372443	3.63421	0	0.0136005	0.0290833	12.5324	8.29969	1.92355	1.26542	2.88802	6.9929	0.45147	0.0283298	0	1.40679	0.635096	3.8202	1.47831	2.6135	0.833528
CLIV_013051	Cndp2	-0.641651	0.230483	0.00537034	0.42037	158.438	93.6587	37.8665	46.6669	52.7056	102.698	114.524	151.182	123.211	112.45	109.25	164.74	118.464	138.663	162.378	189.734	158.114	119.587	97.8834	14.7823	141.487	9.48784	119.685	10.0278
CLIV_008582	PLLP	2.8033	1.00774	0.0054064	0.420727	23.8702	0.874261	518.303	0	0	0	16.8736	18.7311	0	0.349166	10.4047	0.119562	0	9.67258	0	0	0	0	64.2947	56.8428	2.28289	1.46746	33.2888	28.5888
CLIV_008606	MMP15	2.8473	1.02417	0.0054343	0.420727	0.389273	0	5.54548	1.88408	0.724057	0.99069	4.79764	0	5.72928	0.0507004	0	0	0	0	2.22394	0	0	0	2.22894	0.808699	0.252738	0.246464	1.24084	0.47498
CLIV_010633	emc4	0.711121	0.257721	0.00579308	0.439295	129.029	20.1859	63.1696	216.883	76.4121	97.1528	126.569	25.1922	101.484	87.6835	50.7143	27.5004	91.7409	53.5726	81.7936	47.7648	8.21843	53.4961	95.1197	20.0297	55.8316	9.24176	75.4757	11.7129
CLIV_017474	Grip1	-1.81404	0.657776	0.00581843	0.439295	22.6868	7.69655	1.9553	0.711756	21.6826	0.248346	0	15.5902	11.1717	10.8518	15.536	40.4748	26.9894	33.8396	9.73135	3.4592	14.8976	25.4946	9.08258	3.05931	20.1416	4.0796	14.6121	2.81368
CLIV_016096	MROH7	-2.18224	0.791458	0.00582916	0.439295	0	3.64797	0.0785911	0.266706	0	7.99375	1.26651	0.936279	10.4447	0.80192	10.2616	9.02155	6.44563	8.65533	10.0565	2.40171	25.5931	6.02443	2.73717	1.29866	8.80686	2.36862	5.77202	1.5029
CLIV_012420	KIAA1109	-1.53116	0.555202	0.00581852	0.439295	1.82145	3.54446	3.43416	0.016931	2.87808	0.144149	0.439542	0.249179	2.00602	6.80371	3.23387	2.36287	0.187543	2.75161	6.05805	5.51842	2.59244	2.33489	1.61489	0.482865	3.53816	0.712941	2.57652	0.478387
CLIV_011756	JOSD1	-0.745571	0.271806	0.00608752	0.453525	89.8116	50.4813	24.0603	5.69267	81.8577	30.7865	11.6322	65.7643	58.0421	55.0429	79.182	87.7341	12.7892	88.7493	84.2895	29.4359	70.4271	86.2737	46.4587	10.0538	65.9915	9.29245	56.2251	7.05064
CLIV_014381	Protein of unknown function	-0.811009	0.295829	0.00611631	0.453525	40.4677	45.1917	19.4084	16.8641	22.7999	46.1844	74.4401	64.8398	27.5835	73.3216	65.9255	32.0883	46.2558	104.777	41.2816	126.318	80.6449	57.4773	39.7533	6.74671	69.7878	10.2092	54.7705	6.96419
CLIV_011161	IP6K3	0.676152	0.246661	0.0061211	0.453525	36.5124	32.1889	42.481	56.336	30.8464	26.0997	38.6695	66.732	56.4056	25.9227	29.7802	24.353	20.9574	10.8438	34.9857	58.2493	41.1433	31.2927	42.9191	4.61283	30.8365	4.4717	36.8778	3.44362
CLIV_012625	Cad87A	-2.39409	0.87379	0.00614602	0.453525	0	0	2.02874	0	0	0	1.67257	20.7937	2.78024	16.6605	6.42515	0	0.275829	3.60206	10.7976	17.3335	6.84795	32.9334	3.03058	2.24957	10.5418	3.4966	6.78618	2.21295
CLIV_007754	MANBA	-1.39732	0.510446	0.0061917	0.454529	1.39562	0.235432	9.576	0.882708	1.65239	0.620344	2.87421	12.2781	12.7293	6.82826	6.37104	7.7529	2.51615	14.7304	7.07088	3.14478	12.6676	21.4447	4.69379	1.74945	9.16963	2.02117	6.93171	1.40568
CLIV_018555	GTF2IRD1	-0.509804	0.186458	0.00625403	0.456738	57.8451	84.4665	6.4196	16.2627	76.3662	76.6631	29.446	34.0552	73.775	52.2073	12.6682	106.528	51.7594	75.8543	111.331	54.0567	37.1823	119.186	50.5888	9.81203	68.9748	12.2214	59.7818	7.92265
CLIV_000855	CNOT8	0.996887	0.365071	0.0063206	0.457788	80.58	56.3673	24.6079	22.4085	60.9311	37.1698	28.9532	29.2243	85.2311	38.8506	19.4122	22.9373	51.528	9.57921	9.04957	30.8929	20.3541	16.3958	47.2748	8.09219	24.3333	4.63922	35.804	5.31149
CLIV_018146	VIL1	1.69505	0.621287	0.00636642	0.457865	46.5023	22.4245	88.6905	5.92684	18.057	32.5867	16.2541	25.2884	13.3965	0.168718	67.7564	3.99627	0.585027	34.9004	5.34704	3.65549	2.80833	20.2936	29.903	8.32489	15.5013	7.56856	22.7021	5.73021
CLIV_015790	RPS23	0.689123	0.253945	0.00665435	0.458975	985.825	289.852	1065.75	1192.19	437.395	891.72	1030.14	390.905	874.578	624.732	608.956	319.8	393.636	400.954	845.786	350.322	316.39	399.509	795.373	110.856	473.343	60.1401	634.358	72.5782
CLIV_006900	PSMD11	-0.813211	0.299706	0.00666034	0.458975	85.7795	77.7418	70.938	14.3357	61.4141	97.4659	91.2837	90.5764	139.978	94.3625	83.4941	131.142	151.372	75.5613	127.656	201.287	212.344	182.587	81.057	11.1239	139.978	16.9114	110.518	12.1435
CLIV_001259	CHTF8	1.04538	0.383558	0.0064206	0.458975	18.2126	10.6176	6.64097	97.8525	20.6835	39.9632	6.69111	37.3779	21.5661	4.30725	3.03994	21.7032	18.8522	4.91778	17.2448	9.36654	15.1769	14.9804	28.8451	9.50669	12.1766	2.30898	20.5108	5.15805
CLIV_021463	APBB1	-1.86291	0.685019	0.00653812	0.458975	1.36478	8.21087	8.70854	0.151466	4.97982	1.14336	3.87575	9.71954	0.520292	26.5525	14.0956	40.3075	1.74755	0.211258	10.6387	9.75953	29.8743	52.8774	4.29716	1.26282	20.6738	5.98816	12.4855	3.57162
CLIV_016776	NFIC	1.38571	0.509279	0.00651007	0.458975	0.628069	8.57792	33.969	17.8482	0.648965	1.3886	21.4863	11.9626	10.9884	0.38126	20.8187	0.245932	7.67344	0.237672	0.0837844	6.68731	14.2761	4.54144	11.9442	3.70867	6.10507	2.4332	9.02465	2.26512
CLIV_010361	MOXD1	2.60683	0.960207	0.00663027	0.458975	5.8835	0.0402839	60.0652	0	0.0176043	0	31.4176	0	0	0.0169533	22.8006	0	0	0	0	0	0	0	10.8249	7.04638	2.53528	2.53317	6.6801	3.7687
CLIV_003206	DENND5A	0.777366	0.285552	0.00648244	0.458975	6.37721	8.86552	10.6062	0.221973	7.384	11.617	1.64146	3.13135	2.6937	6.45173	8.10376	5.65786	0.23709	1.36953	13.2628	0.862241	1.51202	0.730476	5.8376	1.36597	4.24306	1.48451	5.04033	0.997475
CLIV_000732	ANGEL1	2.27014	0.836851	0.0066734	0.458975	4.69948	10.5877	6.48039	2.12124	4.92883	13.1193	1.58592	10.9014	12.7623	8.00117	0	0.852996	0.735359	0	4.73603	0.00821236	0.122618	6.68415	7.46517	1.4896	2.34895	1.07207	4.90706	1.08511
CLIV_005896	Gdpd2	2.89521	1.06648	0.00663302	0.458975	0	10.4304	6.82708	0	0	3.09374	8.73889	0	0	0	0.460188	0	0	0	0.0896004	0	0.0154983	0	3.23223	1.4304	0.0628096	0.0506261	1.64752	0.793569
CLIV_006363	RPL7A	0.450471	0.166828	0.00692942	0.468481	1151.2	665.226	1116.73	2492.05	1278.42	1073.29	1278.24	1034.5	1322.47	553.91	1009.27	521.345	1492.27	969.184	954.112	831.837	1113.18	945.246	1268.01	166.407	932.262	96.9226	1100.14	101.901
CLIV_001949	FBXO28	-0.792392	0.29353	0.00694389	0.468481	24.2003	37.28	20.1281	21.0086	17.6186	8.945	14.4048	47.4733	27.5785	31.6366	24.1917	50.6544	76.9337	24.7125	30.7101	32.9241	27.2704	97.5453	24.293	3.949	44.0643	8.73402	34.1787	5.23133
CLIV_007231	DENND6B	-1.09136	0.405189	0.00707131	0.471065	5.07707	29.5524	4.55083	1.98989	29.3837	20.7987	10.7966	3.26529	11.8175	9.31602	6.70224	20.3026	35.8047	30.1455	34.6551	25.7928	16.761	40.7154	13.0258	3.65077	24.4662	4.00038	18.746	2.97089
CLIV_017398	ADPGK	-0.901806	0.335914	0.00726094	0.478479	17.6742	11.4622	23.0496	6.74555	24.4444	29.8903	18.9513	13.5702	47.1791	36.9167	31.3277	55.2635	50.1326	73.709	30.5238	20.6766	23.9943	29.5661	21.4408	3.9849	39.1234	5.74696	30.2821	4.01319
CLIV_005661	TULP4	2.61755	0.974806	0.00724858	0.478479	0	2.38069	0.892432	0	3.07914	5.91036	4.07744	0.440643	4.26807	0.486256	0	0	0	0.190486	0	0.0199409	0.96178	0	2.33875	0.71381	0.184274	0.111339	1.26151	0.437112
CLIV_006976	SCRN2	-0.926099	0.345903	0.007421	0.486763	11.1026	34.9095	9.4553	45.4855	10.5053	26.2727	4.29124	38.8896	33.5111	26.8085	15.6883	29.7392	43.3177	47.0276	25.0722	48.636	68.6583	68.7489	23.8248	5.06366	41.5219	6.29718	32.6733	4.4687
CLIV_006439	Smim4	0.563287	0.211004	0.00759528	0.494031	45.9852	88.3455	118.067	154.737	69.142	78.0767	74.2503	117.486	61.7499	62.5927	78.9421	89.448	100.479	57.9387	59.4798	27.9146	62.1628	25.0493	89.76	11.3633	62.6674	8.38935	76.2137	7.59847
CLIV_012754	IGBP1	1.9038	0.713298	0.00760757	0.494031	12.9872	49.2914	17.9072	28.21	14.0367	39.5343	16.0298	28.7424	43.7311	7.05313	16.3994	23.6197	0.415127	0.874845	20.3215	0	18.8494	1.40158	27.83	4.56386	9.88163	3.26795	18.8558	3.48585
CLIV_004774	CDADC1	2.21641	0.830822	0.00763641	0.494031	4.25305	3.08236	7.66854	0.0408389	7.74619	6.76147	0.151537	5.69585	3.02958	0.897858	0.15238	0.862881	0.0783312	0.00819872	5.14764	1.6471	0	0.00971785	4.26994	0.983696	0.978234	0.555014	2.62408	0.677869
CLIV_014624	CNOT4	1.71825	0.644712	0.00769565	0.494669	15.6672	2.92441	4.45829	1.949	12.4952	10.7048	7.13672	2.70238	0.394839	9.52371	0.31781	0.516246	19.275	10.6979	2.51731	0.656008	0.0184055	0.0148433	6.49254	1.77727	4.83747	2.27668	5.665	1.41531
CLIV_016504	EPHX1	2.24396	0.84273	0.00775103	0.494669	0.104907	12.5866	49.3401	0	0.890594	0.0850444	15.3246	0	1.01305	0	11.1031	0	0	1.802	0	2.49632	0	0.0613809	8.8161	5.4391	1.71809	1.21447	5.26709	2.83705
CLIV_019877	FASN	1.01819	0.382202	0.00772143	0.494669	8.91168	8.53231	8.97044	0.272916	8.13697	8.51526	2.92858	2.43277	6.1322	3.75474	1.62401	5.05749	0.842611	1.73247	11.6763	1.33499	2.54427	0.963999	6.09257	1.11496	3.28121	1.14655	4.68689	0.847375
CLIV_009702	HNRNPD	2.33508	0.877597	0.00779641	0.495334	0.671033	0	4.184	20.3058	1.78555	5.94616	2.24414	1.63444	16.0423	2.50214	0.303195	0.0833735	1.12464	0.251738	1.90519	0.0191153	0	0	5.86816	2.42662	0.68771	0.313169	3.27793	1.34286
CLIV_010125	WHSC1	2.13637	0.8043	0.0079031	0.497649	0.213707	0.125613	5.43795	8.11895	4.54316	4.94339	13.9699	1.51224	12.9498	3.54953	6.95633	0.887421	0.55336	0.0430368	0.0533514	0.0423825	0.00625457	2.33209	5.75719	1.69748	1.60264	0.785392	3.67991	1.03776
CLIV_012129	KIAA0947	-2.14644	0.807763	0.00787767	0.497649	0.618393	0.0115719	0.836655	0.0362057	0.0295526	2.72342	0.024662	0.270341	0.314464	4.63893	2.0904	6.45247	2.15006	1.09047	3.26267	1.26509	0	0.967138	0.540585	0.289737	2.43525	0.678465	1.48792	0.425267
CLIV_011746	BAIAP2L2	-0.745993	0.281253	0.00799237	0.501044	130.529	158.566	16.3476	97.1353	183.086	124.994	148.723	241.988	126.578	187.871	96.5224	197.059	209.631	224.022	262.266	177.79	295.878	268.294	136.439	20.4759	213.259	19.7828	174.849	16.6589
CLIV_018864	CCT2	-0.468293	0.177426	0.00830605	0.505065	295.155	368.672	222.852	158.472	239.205	223.798	282.392	328.361	286.811	403.176	243.817	274.842	343.615	372.779	293.257	514.353	461.693	516.566	267.302	21.0456	380.455	33.8326	323.879	23.703
CLIV_016872	APMAP	-0.781585	0.29606	0.00829178	0.505065	70.7785	121.623	102.846	48.9631	86.6034	100.432	61.7224	26.6069	55.8578	97.8259	97.201	83.2109	154.297	126.747	134.304	164.205	106.888	148.913	75.0481	10.0767	123.732	9.5945	99.3903	8.96699
CLIV_009544	UBXN10	-0.577505	0.218637	0.00825657	0.505065	31.6433	41.4924	13.6716	6.11645	33.3977	58.0595	83.6437	96.3774	76.1904	43.9689	33.9593	75.7427	19.7001	51.1942	44.701	111.713	95.3075	120.345	48.9547	10.5108	66.2924	11.9749	57.6236	8.00973
CLIV_008125	Dhcr7	-1.00472	0.380081	0.00820711	0.505065	23.143	46.5302	20.5639	2.07005	43.8431	52.4215	33.3348	54.0043	64.0913	57.5708	31.6405	87.3205	66.3523	82.1133	79.2591	63.8896	74.4214	58.6416	37.778	6.54982	66.801	5.60939	52.2895	5.46672
CLIV_013274	TRAF6	-1.64406	0.622574	0.00827245	0.505065	1.8875	23.0894	9.91807	0.476721	1.22054	17.6763	1.77628	0.435819	0.858681	30.661	4.73038	20.9446	3.92748	41.1033	5.87025	2.99982	13.2475	52.7089	6.37103	2.85772	19.577	6.07122	12.974	3.62755
CLIV_015075	ATP6AP1	2.59851	0.984516	0.00830584	0.505065	0	0.127665	98.9568	0	6.42534	12.738	69.3511	0	0	0.036437	25.5373	0	0	0	0	3.39437	0	0	20.8443	12.3013	3.21868	2.81474	12.0315	6.48367
CLIV_017783	RGS10	-2.39304	0.906557	0.00829796	0.505065	0	0.232556	7.29714	0	0	0	2.90765	0	0	4.98477	21.548	12.4574	0	0	0	24.4358	0	0	1.15971	0.830433	7.04733	3.3218	4.10352	1.80786
CLIV_011804	Thymosin beta-15A homolog (Coturnix coturnix japonica)	0.863094	0.327451	0.00839396	0.508229	46.8792	32.5018	453.748	40.4043	34.7248	30.3219	121.756	25.2321	23.8386	35.3405	96.0191	51.0039	36.5983	19.1989	6.95455	35.681	16.9768	19.7662	89.9341	46.5676	35.2821	8.79946	62.6081	23.9246
CLIV_009139	SF3A1	0.558631	0.212178	0.00846731	0.508935	99.782	77.4206	51.4665	18.2979	92.9319	91.4464	43.6357	56.6625	32.538	66.2576	71.9087	59.4466	20.0315	79.2212	44.6352	21.1101	42.8964	10.6602	62.6868	9.67491	46.2408	8.26626	54.4638	6.4869
CLIV_001183	CYLD	2.1416	0.813987	0.00851339	0.508935	2.91374	4.34988	1.99056	3.26432	6.20769	9.46437	2.1435	1.3746	0.525117	4.49035	2.40027	0.52659	0.334218	2.21731	0.784075	0	0	0	3.58153	0.923856	1.19476	0.513671	2.38814	0.5888
CLIV_001369	BCMO1	-2.37603	0.902745	0.00848818	0.508935	0	0	0.419952	0	0	0	0	3.02383	0.307052	0	4.47332	0.422143	4.25137	0	0	0	3.94121	4.60673	0.416759	0.330214	1.96609	0.747483	1.19142	0.43866
CLIV_014144	Nudt7	1.05766	0.402305	0.00856356	0.509783	54.5995	21.9818	28.8627	78.7165	18.5254	38.8813	48.8875	34.9463	40.3569	24.5423	10.6328	10.7849	70.6677	21.3402	24.5101	13.162	31.6707	1.62384	40.6398	6.15109	23.2149	6.67736	31.9274	4.88454
CLIV_000224	RAB3B	2.30503	0.877758	0.00863837	0.512026	0	0	11.0787	8.02567	7.45928	0.0802702	5.0795	13.9158	14.0761	0	8.07988	0	0.436639	0	0	0	13.7338	0.480103	6.63504	1.91547	2.5256	1.65376	4.58032	1.32482
CLIV_011899	Ptprd	2.52131	0.961143	0.00870964	0.512026	1.08346	3.29998	0.256419	0.105335	0	17.5594	5.3952	8.6514	11.0364	0	0.407499	0	0	0	8.67288	0	1.00711	0	5.26529	2.03005	1.12083	0.950824	3.19306	1.19791
CLIV_014210	Protein of unknown function	-2.32539	0.88625	0.00869419	0.512026	0	0	0.123574	0.0870078	1.15708	8.19141	0	0	0	1.35689	2.18127	1.06959	0.19902	6.90127	4.24142	4.48592	0	0	1.06212	0.899907	2.2706	0.809002	1.66636	0.604998
CLIV_016178	Mrps22	-1.20674	0.460667	0.00880451	0.515464	1.33392	2.43571	4.53707	0.500935	3.71495	8.33397	2.28483	4.90957	0	3.41517	3.83916	7.88317	16.8353	9.20833	21.2299	5.68326	4.69992	0.023473	3.11677	0.863614	8.09085	2.27519	5.60381	1.32565
CLIV_011199	SATB1	2.08225	0.796033	0.00890231	0.519045	5.79165	18.7725	15.9828	1.12761	4.88171	22.6696	0.0521264	0	0	4.76954	11.3274	0.223986	0.186633	0	4.685	0	0	0	7.69756	2.99802	2.35473	1.30804	5.02614	1.71383
CLIV_009268	Arl5a	-0.710918	0.272836	0.0091698	0.530276	73.6467	33.249	43.1521	38.6509	76.7584	96.4488	64.8961	36.657	128.198	125.687	95.2696	60.0793	171.416	122.201	109.246	134.247	72.6901	52.2118	65.7397	10.6551	104.783	12.8835	85.2614	9.39074
CLIV_003959	SDR42E2	-1.02907	0.395376	0.00924751	0.531207	53.9868	53.8601	2.35467	16.8148	78.018	54.9022	78.3476	105.825	165.003	137.896	54.1754	87.7133	87.3677	108.161	62.922	145.661	147.316	178.197	67.6791	16.0485	112.157	14.1404	89.9179	11.6936
CLIV_003895	Solh	1.99786	0.767735	0.00926088	0.531207	6.06685	0	0.877151	0.567736	2.44904	2.29361	0.374198	3.35747	1.30327	1.48304	0	0	0	3.16774	0.576064	0.0856827	2.03397	0.021901	1.92104	0.635244	0.818711	0.385106	1.36987	0.384337
CLIV_002233	ZSCAN20	2.32616	0.894932	0.00934249	0.533727	0.930677	7.09178	1.44855	5.48219	7.12578	5.87597	3.36966	6.71293	13.9089	0	0.0926973	0	0.0643991	0	7.00087	0	2.5382	6.88147	5.77183	1.2838	1.84196	1.00199	3.80689	0.922574
CLIV_003659	RHOT1	1.48217	0.570752	0.0094077	0.535294	13.1089	35.2442	11.7735	0.710513	36.6917	12.3067	1.05553	11.2028	23.4216	19.5276	9.53973	5.86532	0.1663	6.5599	15.6102	0	1.04789	10.2429	16.1684	4.36732	7.61776	2.28891	11.8931	2.60688
CLIV_011300	GMPS	0.671256	0.258989	0.00954656	0.540414	23.4081	24.2838	15.9431	6.631	9.88739	1.62725	20.7544	16.141	18.8666	21.3083	10.1005	11.6354	6.7672	7.54929	3.05522	7.64238	9.61685	4.97524	15.2825	2.58584	9.18338	1.74881	12.2329	1.68522
CLIV_009921	URI1	1.96861	0.760234	0.00961211	0.540414	6.42362	3.28781	4.66239	12.7412	2.93409	2.46492	8.63781	0.162296	7.34527	1.39253	1.09895	0.0150375	0.122957	2.19066	1.47331	0.0421796	0	15.8628	5.4066	1.27117	2.46649	1.69562	3.93655	1.08804
CLIV_012558	IQCB1	-0.530673	0.205444	0.00979284	0.541973	84.0509	77.712	19.2451	55.5878	33.8092	70.0788	75.2439	92.4559	66.6825	99.0124	45.1578	71.9004	87.653	75.9221	66.857	122.376	124.025	122.779	63.874	7.95428	90.6314	9.45436	77.2527	6.81526
CLIV_002819	tsr1	0.717707	0.277494	0.00969871	0.541973	36.4206	42.9139	18.8946	22.9886	36.9027	81.5828	90.8442	23.2553	66.6795	16.6615	6.63523	42.0078	35.6106	35.8573	18.688	58.8433	14.4404	41.0937	46.7202	8.87076	29.982	5.60118	38.3511	5.47882
CLIV_019857	BBX	0.828959	0.320832	0.00977236	0.541973	47.6954	41.5698	57.4526	44.5674	21.5764	34.3346	60.7441	32.6779	41.8785	18.0617	55.5907	19.6935	36.5028	18.1545	15.2516	16.8669	72.5414	10.1335	42.4996	4.06525	29.1996	7.14426	35.8496	4.30109
CLIV_016483	Gosr2	-0.873437	0.33857	0.00988631	0.545016	55.8116	60.3869	24.2823	12.4723	65.5491	35.5866	49.942	138.799	46.163	106.292	54.6308	102.598	21.8042	188.004	90.4523	121.033	42.9151	165.956	54.3325	12.0139	99.2984	18.2962	76.8155	11.9356
CLIV_017992	AKAP2	-1.04294	0.405423	0.0100973	0.54832	37.2155	29.0308	14.4846	1.26316	21.1721	25.0699	80.8531	75.4295	29.4499	84.8455	65.6263	20.7236	25.6269	38.6069	50.1393	71.5742	82.4736	95.2528	34.8854	8.86406	59.4299	8.98058	47.1576	6.80613
CLIV_013866	Clpx	0.59922	0.232738	0.0100339	0.54832	58.4387	83.1128	70.876	4.36468	71.8908	62.5131	11.9321	45.1397	27.945	78.5953	56.4973	59.843	4.08017	22.6891	48.7197	8.59286	28.1759	8.77691	48.4681	9.32435	35.1078	8.90313	41.788	6.46011
CLIV_009481	RBBP5	1.00316	0.390151	0.0101341	0.54832	22.6502	61.6102	21.3278	20.9294	20.6137	40.906	20.8311	22.8338	40.2197	41.1046	23.1771	23.2874	5.9379	2.80437	32.2263	15.7351	13.0949	6.78873	30.2135	4.79758	18.2396	4.28456	24.2266	3.44145
CLIV_006057	Protein of unknown function	0.883424	0.343746	0.0101701	0.54832	18.9816	12.72	35.0522	5.71792	32.2717	21.4587	20.4084	15.0793	31.0703	8.49417	25.1396	2.74068	6.35047	21.4123	23.8424	18.4602	1.81955	13.8703	21.4178	3.26204	13.57	3.02333	17.4939	2.358
CLIV_007672	ATP13A4	2.18015	0.847339	0.010084	0.54832	6.12936	1.20428	8.89449	0.0330617	0.0103214	8.96351	3.70072	0.211785	3.04126	5.82949	0.161807	0	0.303507	0	3.29838	0	0.00639645	0.274704	3.57653	1.21531	1.09714	0.68943	2.33684	0.741461
CLIV_020860	SPRY2	2.43188	0.946363	0.0101785	0.54832	6.99887	0.0469751	15.1151	0	8.24841	0.353474	1.57114	0	0.50317	0.379121	3.41643	0	0	0	0.0131842	0.0134427	1.28776	0	3.64857	1.78157	0.567771	0.383209	2.10817	0.959662
CLIV_002166	QTRTD1	-0.625624	0.243861	0.0103028	0.552916	17.7959	44.9965	25.6159	6.69965	16.3399	18.8257	49.3882	10.7039	21.6629	43.3523	21.6938	38.975	30.8359	21.2765	30.0243	91.8662	14.8219	31.6853	23.5587	4.84734	36.059	7.57817	29.8089	4.61943
CLIV_014501	EIF5A2	0.627953	0.245258	0.0104558	0.554822	42.0622	17.9478	62.3227	52.4053	43.6849	26.0423	39.6846	18.0632	26.5985	31.1312	33.6141	28.7748	41.7383	38.7184	17.4081	9.96026	12.6979	10.9833	36.5346	5.1424	25.0029	4.12655	30.7688	3.49062
CLIV_011634	GDNF	-1.58594	0.619733	0.0104954	0.554846	6.74532	1.33729	0.995118	0.809588	1.1587	14.8733	1.21466	0.0606266	0.573628	13.3363	0.252597	13.3522	3.91709	5.67238	23.2272	1.27705	14.1155	2.89503	3.08536	1.61428	8.67171	2.57039	5.87853	1.62069
CLIV_012051	REV1	-0.955021	0.374049	0.0106739	0.560494	0.712865	7.43184	8.08123	2.59427	1.69058	1.17791	2.0762	1.83688	2.59081	5.15394	3.66736	9.68408	5.96549	5.22465	1.31733	5.30486	7.49318	3.45032	3.13251	0.898347	5.25125	0.803008	4.19188	0.638457
CLIV_016149	NAIF1	2.62686	1.02895	0.0106813	0.560494	0	3.83501	2.82331	2.69428	0	12.0145	8.04054	0	12.5362	0	0.0211702	1.10335	1.14978	0	0	0	0.0226309	0	4.66043	1.66923	0.255215	0.164744	2.45782	0.973332
CLIV_015394	RAI14	2.03421	0.79758	0.0107574	0.562401	0.400204	2.65182	10.0766	0	1.59419	0.0244698	1.56777	0.923633	0.488114	0	16.8208	1.22809	0	0	0	0.326976	0.023037	0.0632656	1.96964	1.05347	2.05135	1.851	2.0105	1.03315
CLIV_013928	Desi1	1.76517	0.693468	0.0109144	0.563074	8.51115	12.303	50.5253	2.11915	9.99012	12.9684	0.628975	6.12963	15.6031	24.0007	14.488	12.6776	0.567919	6.77794	0.0151982	0.0164327	0.210803	0.800273	13.1976	4.94821	6.61721	2.88559	9.90743	2.89087
CLIV_012626	Cdh5	-2.48537	0.975782	0.0108636	0.563074	0	0	1.67945	0	0	0	2.71032	24.5864	0	23.4095	10.5204	0	0	12.017	9.93163	28.0303	8.3945	42.353	3.21957	2.69095	14.9618	4.62026	9.09069	2.95876
CLIV_017685	SLC36A4	2.18775	0.859643	0.0109292	0.563074	8.4377	0.404423	7.56465	20.1659	3.30466	0	3.0053	1.86494	2.03871	6.98833	0.856888	0.58048	1.31776	0	0	0	0	0.605475	5.19848	2.10692	1.14988	0.74639	3.17418	1.19022
CLIV_019271	ASB5	1.96881	0.772476	0.0108123	0.563074	0.0488355	0.0205864	3.58456	0	7.07847	0	0.548513	9.10773	4.9125	0.104982	0.325953	0	0	10.5836	0	0	0.259099	0.783715	2.81124	1.17387	1.33971	1.15865	2.07547	0.819723
CLIV_007432	TADA3	1.04181	0.409864	0.0110266	0.565066	43.4141	23.5601	33.3533	12.3436	81.2356	36.9513	30.001	7.6622	4.72044	23.6288	25.8364	6.6601	22.6916	18.5367	19.0413	3.04148	6.72599	2.21207	30.3602	7.77699	14.2638	3.16131	22.312	4.51582
CLIV_016129	NBEA	-1.77387	0.698593	0.0111104	0.565066	27.9818	4.32821	1.38291	0.179461	1.12046	11.3033	0.0309436	0.0592197	0	20.9835	6.68735	24.2427	14.1226	8.30125	16.2762	4.34864	0	0	5.15403	3.10378	10.5514	2.94142	7.8527	2.17505
CLIV_003068	TOR3A	2.69357	1.06102	0.0111274	0.565066	10.5911	5.6704	3.07774	11.1598	7.4365	18.8442	0	0	0	0	0.439513	0	0	2.11209	0	0	0	0	6.30886	2.14259	0.283511	0.233651	3.29619	1.2755
CLIV_002171	PLA2G10	2.37001	0.933473	0.0111197	0.565066	0	0	1.4512	0	5.74439	8.13261	5.19348	11.1967	0.04361	0	0	0	0	0.575078	0.310255	10.6323	0	0	3.52911	1.40184	1.27974	1.17102	2.40442	0.927069
CLIV_003259	CSTF3	-1.16254	0.458265	0.0111859	0.566005	10.5485	10.2992	20.1392	0.240725	0.422662	3.66622	15.5455	5.09534	16.313	15.0576	14.4908	7.56818	4.86516	8.11932	19.1427	36.2703	23.7669	11.9287	9.14115	2.41035	15.69	3.24283	12.4156	2.11472
CLIV_014796	Protein of unknown function	-0.771946	0.306846	0.0118781	0.581766	56.4501	105.475	13.6593	135.381	26.9468	190.708	23.4515	63.9438	135.787	59.4348	61.7283	123.174	270.906	62.4011	159.853	77.0559	195.228	106.529	83.5336	20.4797	124.034	24.2357	103.784	16.1559
CLIV_011877	VBP1	-0.824377	0.327802	0.011908	0.581766	25.1376	48.1938	26.1288	18.239	47.576	11.0987	78.1495	25.7733	82.2943	36.3384	87.7177	104.262	37.7802	75.0305	51.3747	82.8978	86.69	33.3814	40.2879	8.57362	66.1636	8.88554	53.2258	6.7616
CLIV_001426	SF3B3	-0.789785	0.313836	0.0118509	0.581766	57.3694	54.9824	43.8693	0.770091	44.8564	50.1472	3.34528	2.96056	9.7669	72.5738	65.2985	75.9631	1.13993	49.0178	51.2366	16.8297	16.3471	17.586	29.7853	8.24717	40.6658	9.3592	35.2256	6.19316
CLIV_013148	Dzank1	-1.17128	0.465596	0.0118809	0.581766	12.3463	21.0911	3.91454	1.9698	13.3269	34.0764	3.92944	40.1147	14.9649	11.2942	20.3779	44.4823	27.7968	21.2479	30.1253	25.5701	16.0247	82.1949	16.1927	4.47839	31.0127	7.13336	23.6027	4.46339
CLIV_008131	NAV2	-2.06597	0.818168	0.0115659	0.581766	0	0.0767206	3.3359	0.920068	3.91887	33.6228	0	2.11849	26.1569	9.80497	13.8098	23.7127	24.684	15.4636	39.3087	40.0937	2.36687	48.0303	7.79442	4.24873	24.1416	5.16047	15.968	3.80044
CLIV_013231	Fkbp11	-0.640318	0.254547	0.0118859	0.581766	5.26663	7.65183	31.1664	10.1918	4.85968	7.50743	6.39238	10.1081	14.6536	12.8259	24.8232	15.7883	15.4108	5.11551	22.0937	12.4806	10.8053	23.7912	10.8664	2.72981	15.9038	2.18553	13.3851	1.8029
CLIV_010977	Polg	1.15671	0.458571	0.0116546	0.581766	28.0945	17.8151	13.3023	0.731475	25.5133	25.0191	2.40649	23.5338	4.84345	5.57932	8.16497	5.94659	0.261891	14.6421	24.5581	4.25103	0.907864	1.76676	15.6955	3.58817	7.34207	2.6023	11.5188	2.37676
CLIV_014326	MYO5A	-1.73411	0.688869	0.0118249	0.581766	1.83075	0.0220536	10.7741	0.0457886	0.0435552	0.400553	3.0911	0	1.35852	2.28994	5.33774	0.00383211	0.479101	4.65116	4.97431	4.57205	2.62297	7.29112	1.95182	1.15897	3.58025	0.798631	2.76604	0.710719
CLIV_011702	Protein of unknown function	0.390877	0.155975	0.01221	0.581827	223.953	141.725	255.765	422.304	164.262	239.703	224.602	249.017	226.686	141.718	226.236	180.677	252.027	135.11	170.965	168.492	191.9	170.394	238.669	26.2506	181.947	12.4836	210.308	15.6883
CLIV_006575	UBE2G2	-0.54332	0.216282	0.0120017	0.581827	55.3581	69.9612	102.083	28.9997	64.5565	46.1806	89.2631	77.6635	78.5784	73.4812	81.6561	138.641	124.391	74.5305	69.8427	83.8328	119.223	152.855	68.0716	7.44577	102.05	10.5887	85.061	7.5103
CLIV_012470	Protein of unknown function	0.644107	0.256663	0.0120887	0.581827	25.2395	64.4936	78.2201	84.035	30.7407	24.2606	25.6995	5.08473	29.8664	8.18661	74.8643	78.6039	40.1239	21.6666	25.2441	12.4144	3.61777	13.3239	40.8489	9.1825	30.8939	9.37024	35.8714	6.47735
CLIV_011795	TMEM164	-1.156	0.461379	0.0122267	0.581827	5.26393	3.30154	1.93343	0.564164	7.34995	8.37714	2.20357	5.21504	13.2464	16.7758	2.14849	16.881	13.3832	20.74	26.7306	6.74712	1.68399	9.30014	5.2728	1.31319	12.71	2.82779	8.99142	1.76088
CLIV_015838	OSBPL8	2.24799	0.89564	0.0120756	0.581827	2.33058	0.919087	4.19415	0.90819	8.06775	10.057	0.250807	10.7502	7.9558	1.8868	1.86236	0	0.294072	6.82086	0.196201	0	0	0	5.04817	1.39688	1.22892	0.74615	3.13855	0.897012
CLIV_010672	Protein of unknown function	2.73272	1.08801	0.0120164	0.581827	5.11146	10.264	15.6724	0	0	6.58802	0	0	0.825679	0	0.109916	0	0	0	0	0	0	0	4.27351	1.88863	0.0122129	0.0122129	2.14286	1.05183
CLIV_014466	Pom121	-1.90737	0.761361	0.0122378	0.581827	5.06373	0.215165	0.933587	0.215399	0	0.0288356	2.03852	0.0499042	0.0567921	0.590386	1.3886	5.42634	3.47955	0	9.4239	2.43208	0.443097	1.67076	0.95577	0.559592	2.76163	1.00625	1.8587	0.599901
CLIV_011745	SLC16A3	2.48762	0.991665	0.0121236	0.581827	1.27052	0.269616	0.680823	0	10.2687	0	1.81957	11.2968	0	1.78661	0.35122	0	0	0	0	0	0.0825992	0	2.84511	1.51691	0.246714	0.196297	1.54591	0.806084
CLIV_008323	KMT2E	-0.50765	0.203221	0.0124888	0.587183	17.6992	20.4205	16.8795	7.32007	19.1356	35.4397	10.1625	24.2301	15.55	24.2789	27.8011	16.0482	23.461	22.9968	33.7307	22.7083	31.4046	27.1192	18.5375	2.71401	25.5054	1.74631	22.0214	1.77896
CLIV_000261	SSBP3	1.72646	0.691345	0.0125162	0.587183	3.92474	3.16304	35.3756	13.2887	2.27138	19.7014	13.6907	6.62881	9.81558	5.70748	16.635	0.0226444	4.9779	1.66652	0.0207629	2.1188	2.54259	1.9291	11.9844	3.49964	3.95787	1.71006	7.97115	2.12539
CLIV_021470	CCDC42	-1.89006	0.756827	0.0125125	0.587183	3.05404	0	0.338267	0	1.54034	0.955943	0	3.50628	0	3.53311	5.9493	1.35685	8.40699	4.15282	2.59231	0	9.11833	0	1.04387	0.459695	3.90108	1.12138	2.47248	0.682391
CLIV_008102	Shank2	1.36185	0.545674	0.0125699	0.587756	10.7074	3.59698	1.6941	0.220885	16.1483	31.7927	26.025	0	12.7508	1.15332	1.36773	10.2276	0	10.6356	12.7672	3.48862	0	1.38452	11.4374	3.8453	4.55829	1.71192	7.99782	2.20559
CLIV_016197	Sh2d4a	1.62572	0.652173	0.0126747	0.590709	21.6376	9.993	6.95555	25.6995	10.9379	37.2571	5.60867	28.2979	12.3413	1.23954	8.90133	0	5.2048	5.41943	23.0095	5.7841	0.403199	5.63251	17.6365	3.66996	6.17716	2.32318	11.9068	2.52391
CLIV_011073	LDHB	0.679634	0.272822	0.012734	0.591513	139.29	133.87	947.59	257.37	122.305	203.278	508.825	190.07	165.318	93.9882	643.222	141.709	211.833	74.3207	88.6447	99.9329	120.487	177.303	296.435	90.4668	183.493	59.3736	239.964	54.2471
CLIV_012433	flad1	1.13828	0.457409	0.0128265	0.591513	27.0981	14.3782	15.2284	20.7375	23.3749	20.0646	29.0131	8.30171	11.117	3.62435	39.0246	21.9888	17.7824	8.26958	8.66859	6.46965	3.40334	1.09738	18.8126	2.35996	12.2587	4.05082	15.5357	2.40896
CLIV_017855	ascc3	2.26579	0.910815	0.012859	0.591513	2.50388	2.29016	1.34358	3.29623	13.8144	9.09966	2.0332	0.786865	4.64006	12.8503	0.118815	0	0	3.54016	3.06735	0.00999479	0	0	4.42311	1.43388	2.17629	1.41647	3.2997	1.01494
CLIV_007962	SPAG17	1.79247	0.719951	0.0127845	0.591513	4.5073	0.11512	1.33969	3.25636	0	0.111515	0.096496	5.84395	0.811629	4.5068	0.323764	0	0.582769	0.00441239	0	0	1.0778	0.376394	1.7869	0.734307	0.763549	0.483218	1.27522	0.444088
CLIV_002265	DCUN1D4	1.11298	0.447733	0.0129259	0.592668	12.0719	21.5748	18.5847	12.091	16.9388	29.3062	14.3227	21.4048	51.3838	22.5428	8.23805	9.53075	24.2221	0.931823	10.2244	7.55637	11.161	5.84648	21.9643	4.09995	11.1393	2.52236	16.5518	2.6787
CLIV_015291	Dlg2	-1.01817	0.410294	0.0130805	0.593519	67.2709	27.6507	3.62037	8.79131	60.7565	40.5609	6.13897	52.367	20.8636	58.1615	29.7643	74.4338	49.7947	73.3448	31.893	26.8108	35.4892	48.5875	32.0023	8.09222	47.5866	6.05973	39.7944	5.25545
CLIV_001851	ATP2A2	-0.889858	0.358865	0.0131512	0.593519	15.9395	14.0052	6.2382	0.393553	16.6184	24.7707	5.3075	2.77176	2.85718	23.136	11.0243	18.1823	4.96825	22.0062	23.7501	14.5716	2.22353	12.6696	9.878	2.75097	14.7258	2.59965	12.3019	1.9278
CLIV_001342	CRISPLD2	-2.6983	1.08821	0.0131539	0.593519	0	0	0.0714292	0	0.0143244	0	0	0	0	6.99178	0	17.0742	0	13.9806	0	14.0444	19.6279	0	0.00952818	0.00789712	7.96876	2.75595	3.98915	1.64886
CLIV_011543	CCRN4L	2.46104	0.991269	0.0130384	0.593519	0	5.67661	6.52111	0	10.2493	12.4609	3.49039	0.865146	8.8607	3.16601	0.0700257	0.0293254	0.15511	0.275461	3.04276	0	0	0	5.34713	1.53292	0.748744	0.446314	3.04794	0.954322
CLIV_003888	Nagpa	2.58524	1.04076	0.0129917	0.593519	0	2.89405	5.57771	0	15.4257	0.0210235	3.24856	0	0	0	0.0137665	1.36201	0	0	0.0514809	0	0	0	3.01856	1.69143	0.158584	0.150535	1.58857	0.893744
CLIV_002153	B3GAT1	1.42921	0.576724	0.0132063	0.59399	0.652932	0.189858	101.52	0.0266158	1.1956	15.0543	3.55192	0.02977	0.997543	5.95623	14.9036	0.0806869	0	0.90742	3.41811	0.957625	0	0.211773	13.6909	11.094	2.93727	1.63903	8.31411	5.5939
CLIV_002131	CXADR	-0.689658	0.278925	0.0134152	0.596124	45.0808	25.8272	14.8458	10.393	58.1693	47.9833	9.6224	17.4904	10.9996	67.3928	19.958	42.2764	30.6681	63.8152	55.8568	56.1039	22.747	13.5411	26.7124	6.24868	41.3733	6.77313	34.0428	4.81065
CLIV_010095	RGS12	-0.978296	0.395215	0.0133105	0.596124	33.757	34.7704	4.04956	3.39283	41.4394	12.2159	21.0003	16.4345	8.54397	30.2264	16.4449	27.6134	37.0271	34.0138	29.8045	21.4009	36.9443	52.2437	19.5115	4.71505	31.7466	3.42481	25.629	3.19253
CLIV_017700	AK2	2.09131	0.845261	0.0133553	0.596124	12.1475	4.76744	5.53316	18.1048	9.45978	19.0468	11.2951	0.33208	1.02425	1.98072	0.830881	2.23515	4.97078	0.22975	0	0	0.270853	5.17515	9.07899	2.2603	1.7437	0.68579	5.41134	1.45053
CLIV_001997	Protein of unknown function	-1.72079	0.69756	0.0136298	0.602756	8.11043	3.24839	0.216488	1.0891	7.89333	0.126959	7.03705	1.31393	0	5.09209	0.561039	13.3135	2.23489	8.06722	7.75847	17.0789	16.0588	11.9416	3.22619	1.16343	9.12295	1.96102	6.17457	1.31708
CLIV_000225	RAB3A	2.18802	0.88721	0.0136565	0.602756	0	0	8.41336	4.06317	8.2969	0	1.42157	11.0275	14.5217	0	4.73182	0	0.217095	0	0	0	8.79408	0.265086	5.30491	1.81567	1.55645	1.0411	3.43068	1.11236
CLIV_017467	ZNF512	-0.870333	0.354183	0.0139986	0.614249	55.4695	17.9508	26.8518	0.895454	31.8407	31.7624	23.0618	32.9311	17.6609	53.0308	57.4301	38.2145	15.3906	57.6749	70.7466	22.183	53.0414	22.1301	26.4916	4.9379	43.3158	6.5065	34.9037	4.45654
CLIV_004449	LRIG2	2.49887	1.01697	0.0140036	0.614249	0	0.011208	2.74702	0.0763303	1.20925	4.50296	0	2.89239	8.31154	0	0	0	0.0310029	0	5.57314	0	0	0	2.19452	0.938344	0.622683	0.618817	1.4086	0.57759
CLIV_009756	SH3GLB2	-0.281793	0.115725	0.0148907	0.619505	317.689	365.355	193.096	83.5742	368.777	240.485	401.186	559.289	473.868	310.893	210.639	431.542	198.638	423.331	371.773	463.897	668.817	494.004	333.702	48.3911	397.059	48.8457	365.381	34.2258
CLIV_003153	LDHA	1.24971	0.513525	0.0149497	0.619505	33.0082	9.97694	729.989	22.545	40.4353	74.2507	237.954	23.12	40.6842	28.2117	284.605	28.2414	18.7552	34.2611	15.2541	34.5054	7.44653	0.703325	134.663	77.9365	50.2204	29.5568	92.4415	41.7087
CLIV_004638	PIAS1	-0.496102	0.203907	0.0149752	0.619505	36.5914	42.2446	65.729	24.6236	65.1811	44.1716	70.3129	56.4814	31.6369	58.9627	98.1107	72.737	45.5684	122.709	86.9016	54.6983	44.8192	55.816	48.5525	5.48825	71.147	8.84896	59.8497	5.74624
CLIV_017982	Protein of unknown function	0.78513	0.322776	0.0149979	0.619505	42.8914	46.5744	46.1252	103.122	58.0026	102.353	37.5932	95.8424	50.4125	40.3576	25.4904	21.4862	116.835	99.3947	35.9725	9.56133	37.9369	14.7682	64.7685	9.12623	44.6448	12.5688	54.7066	7.9198
CLIV_014407	ptcd2	0.905182	0.371921	0.0149411	0.619505	33.7761	27.1181	14.7911	33.3412	47.5673	33.9014	25.5084	13.8561	37.9253	26.7727	10.5123	21.3887	8.28954	13.2496	30.2507	44.2056	2.68826	12.1916	29.7539	3.59771	18.8388	4.34619	24.2963	3.04009
CLIV_014928	PRIM1	1.66032	0.678395	0.0143882	0.619505	14.6193	33.9577	15.2728	23.4008	48.6169	57.4521	17.1493	59.149	10.0667	6.80827	1.55291	1.25626	22.0956	33.4808	39.958	21.2966	1.78256	0	31.0761	6.47066	14.2479	5.11787	22.662	4.49212
CLIV_013218	RPAP3	-0.90329	0.369992	0.0146313	0.619505	21.8963	14.6361	14.2469	1.22753	18.4076	7.45642	4.45139	9.36103	12.5828	17.0836	11.7472	24.7253	13.0306	20.14	12.7362	23.9298	19.4141	26.5649	11.5851	2.20611	18.8191	1.85079	15.2021	1.64945
CLIV_000269	Bsnd	2.33501	0.958756	0.0148731	0.619505	1.36227	0.147875	90.5872	0.37865	0	2.83973	62.0397	2.05583	0.0871508	0	40.9622	0	0	0	0	0	0.0559752	1.00742	17.722	11.3301	4.66951	4.53793	11.1958	6.12826
CLIV_020064	GABARAPL1	1.73299	0.709312	0.0145575	0.619505	5.0219	7.45211	36.2376	2.87546	0.428735	9.1949	7.93368	18.3583	31.3514	1.35806	7.36789	1.25825	0	3.80902	3.16201	1.74099	0.303167	25.9694	13.206	4.24952	4.99653	2.72607	9.10127	2.64362
CLIV_014010	ENTPD8	2.14716	0.876998	0.0143528	0.619505	0.0597947	0.0894283	41.6743	6.11853	0	0.274786	25.5354	0.00831701	1.61276	1.31383	22.3741	0	0.245558	0	0.00667196	0	0	0.169847	8.37481	4.99679	2.67889	2.46596	5.52685	2.78975
CLIV_016239	DCP1A	-2.10093	0.858812	0.0144322	0.619505	4.53231	0	4.32018	0.0518083	0	0.167086	2.18073	0	1.29116	0.0661958	9.3768	0.0451969	6.48388	11.3269	3.53379	9.91139	0	10.9928	1.3937	0.625584	5.74855	1.63479	3.57112	0.999905
CLIV_015412	Mab21l2	2.57431	1.05591	0.0147685	0.619505	2.28506	0	2.45415	0	9.24448	10.27	4.75665	5.88393	16.8153	0	0	8.0302	0	0	0	0	0	0	5.74551	1.84497	0.892244	0.892244	3.31888	1.15526
CLIV_008426	PTMA	1.39384	0.573002	0.0149938	0.619505	2.54366	4.32791	9.06879	1.47029	3.8048	4.102	0.99245	0.583269	1.3829	2.50537	5.09968	2.3179	0.270398	4.1231	2.56205	0	0.2062	0.235521	3.14179	0.876458	1.92447	0.624269	2.53313	0.542436
CLIV_013206	ANO6	2.02818	0.83046	0.0145966	0.619505	2.11278	0.193348	20.4948	3.48331	0.967468	1.24037	0.0131155	0	2.82777	9.92558	1.03736	0	0.422525	2.7898	0.0304818	0	0	0	3.48144	2.16685	1.57842	1.08738	2.52993	1.19843
CLIV_000175	NOS1AP	2.55515	1.04672	0.0146427	0.619505	0	2.24143	7.85352	0	0	0	1.35934	0.73127	9.08342	0	1.733	0	0	0	0	0	0.110105	0	2.36322	1.18632	0.204789	0.191412	1.284	0.638964
CLIV_001743	MYO18B	2.39755	0.978529	0.0142793	0.619505	2.74216	6.26272	0	1.18691	0.966695	0	0.145314	0	3.71296	0.0721773	0	0	0.0396748	0	0.00557259	0	0	5.62241	1.66853	0.72491	0.637759	0.623138	1.15314	0.480245
CLIV_008893	PSME4	2.12879	0.869391	0.0143412	0.619505	1.04577	8.2286	2.39795	0.361572	3.45874	0.127485	0	0	0.683475	0.0391732	1.34238	0	0.0939208	2.19825	0.0282509	0	0	0	1.81151	0.8944	0.411331	0.266737	1.11142	0.483524
CLIV_019870	GADL1	-0.785014	0.32528	0.0158067	0.635007	279.008	380.119	38.9016	38.0959	496.961	347.95	30.1797	30.2893	27.5708	482.885	244.171	319.868	78.2519	484.228	305.614	93.6033	56.7983	64.065	185.453	63.0689	236.609	57.897	211.031	41.9897
CLIV_011317	MLF1	-0.611516	0.252613	0.015488	0.635007	222.002	255.87	76.7777	18.5409	100.981	158.833	100.228	167.528	219.413	229.474	105.503	270.515	62.8471	220.692	245.618	379.471	223.348	158.115	146.686	26.0929	210.62	31.0879	178.653	21.1592
CLIV_007894	TFPI2	-1.68063	0.696154	0.0157712	0.635007	1.15275	1.12298	94.77	0.30055	3.98056	2.94181	10.262	3.07054	1.14242	7.29464	276.913	3.61959	5.71173	0	28.4231	90.1277	12.236	0.919522	13.1937	10.2455	47.2495	30.2234	30.2216	16.0214
CLIV_014969	pdxdc1	1.32668	0.550187	0.0158948	0.635007	10.3414	13.996	31.1827	5.47065	13.7733	26.4675	1.91489	22.9548	1.56344	20.1542	22.8368	9.55271	1.1015	9.28083	8.43254	1.18707	0.408457	0.0373127	14.185	3.56968	8.11016	2.85537	11.1476	2.33652
CLIV_009150	IQCD	2.27744	0.940963	0.0155063	0.635007	11.7251	7.38894	10.8344	20.8787	20.4186	21.4243	27.5555	5.72388	20.6192	5.53297	8.16824	0	0	2.80105	17.2977	0.0326171	0	0	16.2854	2.50441	3.75918	1.96217	10.0223	2.16544
CLIV_001541	PHF3	1.08534	0.448573	0.0155396	0.635007	5.0273	4.85649	11.0487	1.98315	16.2515	12.7335	6.88274	3.80293	8.5756	7.2964	12.6259	3.04535	0.113059	12.0882	5.45643	2.54731	0.630527	2.4692	7.90688	1.55379	5.14138	1.54971	6.52413	1.11607
CLIV_008555	Acd	-2.2913	0.950114	0.0158826	0.635007	0.796045	0.0167123	4.98851	0.0357079	0.0686804	0.427677	0	0	1.29942	6.41725	7.95116	8.15718	0	43.2734	0	0.874775	0	11.0288	0.848084	0.539076	8.63362	4.55685	4.74085	2.41777
CLIV_006393	Protein of unknown function	-2.25469	0.935187	0.015911	0.635007	0.189994	0	10.3592	0.103156	0.0441307	0.834458	0	0	0.112309	0.999641	6.67775	28.9733	0	8.49138	8.36854	0	1.9566	9.14539	1.29369	1.13656	7.17918	3.00643	4.23644	1.71467
CLIV_008763	Syne2	0.666285	0.275852	0.0157191	0.635007	4.2713	7.60512	10.2897	1.05606	2.63758	7.25068	2.68697	0.951191	1.51123	4.00143	6.34762	2.2922	0.907344	0.634868	4.44197	2.18606	1.07222	1.47206	4.25109	1.12031	2.59509	0.645503	3.42309	0.658548
CLIV_009984	Cmtm4	1.24992	0.517137	0.0156487	0.635007	5.90505	0.464207	3.47923	6.73582	6.6275	6.05106	1.95846	0.263102	3.84242	0.513716	3.16192	0.497408	0.605078	1.12388	9.62497	1.24748	0.188872	0.525724	3.92521	0.858813	1.94323	1.00458	2.93422	0.684666
CLIV_004543	MYZAP	1.82329	0.754746	0.0157021	0.635007	9.86675	5.02532	11.1	0.583114	0.410753	2.06747	3.21347	0.63189	3.14991	4.30565	2.97877	0	0.175331	1.81651	1.85512	0.207688	0	0.206213	4.00541	1.32737	1.28281	0.519867	2.64411	0.766268
CLIV_010152	shroom1	-2.33618	0.968048	0.0158094	0.635007	0.0231975	0	0.890742	0	0	0.429202	0	0.470059	0	10.2442	2.22366	6.28856	0.00808864	0	0	0.813358	4.70834	0	0.201467	0.107615	2.69847	1.21752	1.44997	0.665735
CLIV_013021	PLRG1	-0.482015	0.200459	0.0161921	0.640807	46.477	17.7769	19.2325	10.2005	25.5415	35.167	25.9271	33.9612	14.1479	55.2428	27.7212	31.0595	28.5345	39.9136	74.6705	19.2393	24.3184	19.9662	25.3813	3.84962	35.6296	6.12703	30.5054	3.72351
CLIV_007096	C19orf45	-2.57536	1.07054	0.0161435	0.640807	0	0	0.0937719	0	0	0	0.0181411	0	0	0	2.55698	0	0	0	0	0.13805	0	21.4447	0.0124348	0.010362	2.68219	2.36198	1.34731	1.1906
CLIV_007999	ING4	-0.387587	0.161471	0.0163794	0.644903	157.924	202.689	38.577	167.068	190.194	202.45	151.985	249.415	193.595	164.499	64.507	232.403	357.022	291.139	209.884	264.146	194.498	261.813	172.655	19.3937	226.657	27.7136	199.656	17.6663
CLIV_002614	HRH3	-2.42525	1.011	0.0164455	0.64526	7.97039	0	0	0.304886	0.271049	0	0.0257779	0	7.02639	9.43214	6.79022	17.7153	0	19.18	17.2314	0	21.9901	38.7637	1.73317	1.09309	14.567	4.06563	8.15008	2.5676
CLIV_007936	RUNDC3B	2.29421	0.956736	0.0164867	0.64526	3.39776	11.2857	1.3585	0.612369	5.93275	1.34551	0.0117514	0.712259	4.36322	1.26666	0.0115042	0	0	1.55553	0.595431	0.270942	0	0	3.22442	1.2025	0.411119	0.201764	1.81777	0.682796
CLIV_010995	AKAP13	1.56589	0.654773	0.0167799	0.651337	4.50936	3.8577	11.9395	8.01878	1.23119	12.2662	6.99332	1.81733	11.1508	5.17437	3.13869	0.683393	0.18086	6.64776	3.88878	1.77674	0.00829443	4.63789	6.86491	1.4262	2.90409	0.792359	4.8845	0.92576
CLIV_005680	VTA1	-0.466741	0.195308	0.0168589	0.651771	73.8049	127.088	85.8072	38.6218	193.464	91.4859	79.3777	134.005	208.36	125.58	102.186	167.818	89.6878	133.014	137.911	181.992	188.457	204.275	114.668	18.8502	147.88	13.2707	131.274	11.8855
CLIV_018198	UXS1	0.712573	0.298367	0.0169291	0.651771	27.6942	39.3858	162.917	7.48083	75.3826	45.7623	103.02	40.7661	13.8892	8.12255	105.644	48.7055	11.8118	52.239	33.0647	23.2242	12.123	12.015	57.3664	16.475	34.1055	10.4898	45.736	9.88495
CLIV_011030	R3HDM1	1.09347	0.457817	0.0169197	0.651771	18.9513	16.062	16.7699	8.02947	15.2633	36.6215	9.72133	2.16516	9.00617	5.36611	18.9572	3.23846	5.51177	17.5072	16.5208	1.90727	6.99405	0.727537	14.7322	3.25725	8.5256	2.37869	11.6289	2.09624
CLIV_009973	Protein of unknown function	2.21381	0.927784	0.0170271	0.653364	0	19.1554	2.06263	54.4369	31.4157	14.2828	0	28.7748	13.7132	0	13.4432	0	0.070928	5.80527	3.17647	0	4.34867	0	18.2046	5.96154	2.98273	1.50627	10.5937	3.50765
CLIV_013597	ZNF185	2.16306	0.906809	0.0170627	0.653364	0.683386	0.0959675	49.1911	0	0.0328284	15.7702	9.60224	0.0239451	9.32896	3.10006	12.1079	0.0142932	0.035356	0.124154	0.285313	0.00793442	0	0	9.41429	5.33661	1.74167	1.33858	5.57798	2.82637
CLIV_001786	WSCD2	1.5343	0.643775	0.0171591	0.653522	4.12089	5.67326	2.18505	0.810961	14.3227	4.93248	13.5601	0.756251	8.1812	0.164673	6.46821	1.11361	2.97195	0.197587	1.27671	1.28918	0.880232	2.76004	6.06032	1.68697	1.90247	0.657085	3.98139	1.01264
CLIV_008515	ASH2L	2.42048	1.01526	0.0171212	0.653522	0	0.760009	5.06856	0	0	15.4879	7.66032	9.62673	14.5331	0	8.07552	0	0	0.045406	0	0.0483139	0.683607	0	5.90407	2.0916	0.98365	0.889582	3.44386	1.25364
CLIV_000416	Nr1h3	1.27017	0.533354	0.0172435	0.654117	27.7926	11.0463	35.797	2.52751	30.0662	7.56957	9.97609	1.60764	4.05188	0.637626	21.1499	18.3039	7.89201	3.98172	2.26115	1.32821	0.831827	2.14598	14.4928	4.36479	6.50359	2.61513	10.4982	2.6515
CLIV_007115	Uncharacterized protein C19orf44 homolog (Rattus norvegicus)	-1.92536	0.809312	0.0173594	0.654117	0	0.0963035	1.60189	0.232658	0.448905	18.6422	1.70942	0	0	11.1396	2.65246	9.25924	5.35481	4.3785	6.59944	3.60308	0	0	2.52571	2.02715	4.77635	1.26885	3.65103	1.19173
CLIV_004295	RPS6KA5	1.47321	0.619183	0.0173462	0.654117	4.02823	7.93794	3.2904	0.755702	0.96914	11.0889	0.0184093	0.417669	1.68118	3.69893	1.78021	2.34871	0.031881	5.99665	2.75574	0.00615958	0.0579991	0.034378	3.35417	1.27085	1.85674	0.696218	2.60546	0.725978
CLIV_004738	NUFIP1	-2.07625	0.872627	0.0173452	0.654117	0.107919	0.0151328	2.6007	0.0277304	0	0.888371	0.142406	0	0.062915	2.17533	4.73125	2.26185	0.0433542	8.04849	2.90028	1.67975	0	0	0.427242	0.287395	2.4267	0.875961	1.42697	0.508693
CLIV_006483	Gpx1	0.77006	0.325043	0.0178314	0.669319	173.519	275.366	4465.46	587.976	247.716	291.274	1446.79	501.255	471.945	228.541	1726.09	130.323	295.163	272.062	186.67	210.385	383.217	371.258	940.145	458.72	422.634	165.242	681.389	244.693
CLIV_006323	IQCK	-1.61896	0.683521	0.0178573	0.669319	18.666	24.7803	10.9236	97.4215	1.06171	0.0649371	0.759323	20.0725	2.02315	41.4916	27.5999	21.7965	48.1483	25.8808	32.0516	61.4219	31.4736	20.0462	19.5303	10.2392	34.4345	4.51426	26.9824	5.72102
CLIV_016716	Ripk4	-1.88577	0.796743	0.0179405	0.670664	8.12861	1.88246	28.9984	0.0512703	0.0119608	0.227897	1.22035	0.201582	0	7.92511	36.4182	1.93394	0.242427	10.5476	0.806061	5.61493	16.3753	47.7441	4.52473	3.17947	14.1786	5.62073	9.35168	3.34406
CLIV_018622	KRTAP10-4	1.27468	0.538885	0.0180102	0.671496	16.9122	2.79595	8.87263	1.51141	21.1778	14.3123	3.48057	6.95307	3.39111	3.3764	2.13406	3.82682	3.92434	0.955496	1.05655	3.01506	1.12516	4.82406	8.823	2.35567	2.69311	0.476989	5.75805	1.38268
CLIV_000801	RAB24	1.37142	0.580486	0.01815	0.671792	39.5876	23.7595	45.1869	111.591	42.3534	39.8555	84.2826	83.5863	39.7778	19.6756	11.2415	15.8313	67.2587	11.3753	17.5814	26.2849	84.91	0.0367392	56.6645	9.70615	28.2439	9.46301	42.4542	7.42398
CLIV_003152	TSG101	-0.661595	0.280528	0.0183541	0.671792	15.7436	8.48991	20.0399	23.6405	27.0285	31.1604	18.7988	18.3477	36.5531	25.7515	37.8322	46.2347	43.4654	36.9434	24.3433	37.1987	28.4039	29.9965	22.2003	2.81961	34.4633	2.58082	28.3318	2.37683
CLIV_011821	MPI	1.643	0.696638	0.0183501	0.671792	32.099	41.4458	23.321	68.7812	37.4173	41.6623	4.21769	27.0132	39.3315	31.5137	0.677775	52.0378	17.4961	18.8076	7.98497	0	16.9332	0	35.0321	5.78294	16.1612	5.7266	25.5967	4.56311
CLIV_002322	UGDH	-1.4208	0.601744	0.0182192	0.671792	24.1707	0.603389	61.3272	0.787269	4.71162	10.7814	9.52031	48.7194	0.0338058	51.8923	56.8054	38.6479	1.17359	40.086	42.2402	26.2428	23.4919	1.5442	17.8506	7.52874	31.3471	6.67184	24.5989	5.14679
CLIV_013585	TMLHE	-1.13876	0.482202	0.0181977	0.671792	40.2469	26.0104	21.6396	5.69054	5.94275	15.0014	0.745889	0.490765	2.21912	33.0692	36.2833	38.0493	16.6628	7.12363	17.1358	26.514	4.65672	6.62945	13.1097	4.5891	20.6805	4.40852	16.8951	3.22042
CLIV_003815	FOXK2	-1.75222	0.743247	0.0183975	0.671792	2.83239	0.0296516	6.73077	0.220785	14.1639	1.73929	0.242738	4.23271	0.049569	4.67708	9.12718	23.9491	1.20181	0.391287	16.0489	7.48053	11.1167	1.09037	3.3602	1.55177	8.34255	2.61473	5.85138	1.59383
CLIV_018115	Ccdc42	-1.29528	0.548076	0.0181121	0.671792	12.1755	0.0197095	2.55846	3.84352	5.39658	4.73346	0	1.51325	0.865428	7.28739	9.30118	0.86037	4.21216	7.72534	9.16941	0	20.045	3.95475	3.45621	1.27269	6.95062	1.98781	5.20342	1.22083
CLIV_013841	Srgn	2.50391	1.06125	0.0183042	0.671792	4.81083	0	11.8326	0	5.35621	2.96566	3.34337	0.0539704	0	0	4.08753	0	0	0	0	0	0	0	3.1514	1.30404	0.45417	0.45417	1.80279	0.745415
CLIV_016126	DCLK1	-0.588446	0.24992	0.018546	0.675474	23.1032	13.7531	7.6764	8.19358	33.1903	20.0388	18.2373	17.8638	11.4759	30.398	20.5544	10.9264	11.5957	45.0042	40.0005	29.6262	20.38	25.3581	17.0592	2.67809	25.9826	3.88375	21.5209	2.53133
CLIV_015630	ATF2	0.819418	0.348171	0.0185979	0.675627	32.8896	66.9828	31.9886	4.54511	25.4328	60.5864	17.6156	17.6914	27.3633	8.81612	26.1974	32.1438	8.70182	49.9454	19.879	11.5706	2.86182	12.4478	31.6773	6.74009	19.1738	4.93149	25.4255	4.32556
CLIV_003656	ZNF207	-0.668563	0.284302	0.0186932	0.677353	149.875	107.901	116.99	30.7155	46.7012	107.462	163.449	198.396	159.321	115.752	147.969	173.118	179.665	104.381	157.627	178.133	195.81	437.019	120.09	18.3066	187.719	32.7439	153.905	19.9597
CLIV_019686	FDFT1	-0.593814	0.252731	0.018794	0.677539	61.5313	56.3201	43.2634	12.9488	89.2495	140.646	99.4072	109.566	198.699	144.811	76.7597	50.213	72.522	145.538	187.452	139.871	109.187	181.763	90.1813	18.6033	123.124	16.2661	106.653	12.6351
CLIV_019132	Fbxw5	2.12922	0.90742	0.018953	0.679814	17.0179	10.7438	15.0667	1.99437	40.0236	21.8862	5.37757	21.2443	29.3247	0	0.782793	14.9868	0.0215274	0.00876095	22.003	6.07732	1.99353	0	18.0755	3.93805	5.09708	2.67819	11.5863	2.7953
CLIV_012575	Protein of unknown function	2.43532	1.03784	0.0189488	0.679814	0	0	34.4382	0	1.1545	2.10696	18.2322	0	8.25923	0	16.0225	0	0	0	0	0	0	0	7.13234	3.9696	1.78028	1.78028	4.45631	2.20787
CLIV_004627	Protein of unknown function	1.81383	0.773589	0.0190426	0.680204	6.0238	1.72908	5.77193	5.57329	9.43747	17.1612	3.03205	0.608956	0	3.71256	1.75944	0.044224	0.139102	15.9581	8.21284	0	0	0	5.48198	1.77295	3.31403	1.82638	4.398	1.26237
CLIV_013877	IGDCC4	1.78043	0.759453	0.0190599	0.680204	1.24539	2.66518	0.54195	3.17104	0.0497291	1.58032	2.62806	0	2.78419	3.01289	0	0.147178	0.171275	0.00513981	0.286982	2.54589	0.0731035	0.147907	1.62954	0.412699	0.710041	0.394093	1.16979	0.298416
CLIV_007798	Limd2	1.86866	0.800324	0.0195498	0.685598	7.9438	5.9205	4.48789	16.6676	0.407351	2.15994	14.3201	0.242867	12.5812	0.161369	23.6131	0.137505	11.5703	0.301761	0.468758	0	0.2368	0.0703635	7.19236	2.03708	4.06222	2.7471	5.62729	1.70181
CLIV_015747	Arhgap39	1.24034	0.530606	0.0194079	0.685598	3.3535	2.98679	9.73554	0.153116	13.0999	11.2926	0.167709	0.60132	8.55346	0.2051	1.97787	5.21547	0.0463028	6.85842	2.11305	0.0086656	0.791979	11.2461	5.54933	1.70985	3.16255	1.28963	4.35594	1.07843
CLIV_015037	MPZ	2.51557	1.07598	0.0193904	0.685598	0.745376	0.845255	65.1701	0	0	0	8.53662	0	0	0.0908868	0	0.413418	0	0	0	0	0	0	8.36637	7.16019	0.0560339	0.0457828	4.2112	3.61652
CLIV_013826	PCGF5	2.0573	0.880452	0.0194578	0.685598	13.6485	0.571805	6.82321	0	5.63571	6.71373	3.75189	9.67379	1.6194	7.09464	4.80651	0	0	0	0.0458436	0.0232546	11.8333	0	5.382	1.48879	2.64484	1.44583	4.01342	1.05998
CLIV_000991	Protein of unknown function	2.04312	0.874936	0.0195348	0.685598	2.35969	2.99744	2.89664	16.6667	0.552366	0.196807	2.93275	0.28093	0.497485	3.12501	0.519462	0	0.226455	0.656322	0.690128	0	0.079218	0	3.26453	1.72433	0.588511	0.330887	1.92652	0.911414
CLIV_000092	Extl2	2.21052	0.946065	0.0194632	0.685598	11.8393	0.0301993	3.35118	0.0550697	0	7.28412	4.69289	0.0605169	0	0.173366	0	0	0	0.10915	6.20644	0.0669918	0	0.0249967	3.03481	1.41224	0.731216	0.684703	1.88301	0.810939
CLIV_007543	Ift52	-0.842171	0.360841	0.0196005	0.685679	23.7261	6.2904	22.1087	13.0844	39.9767	7.58514	23.6022	15.565	11.2629	50.3161	26.7608	39.2177	20.5616	22.5818	16.8016	25.4332	34.0451	47.6153	18.1335	3.50582	31.4815	4.00395	24.8075	3.047
CLIV_002216	Pdgfrl	2.27871	0.97778	0.0197799	0.690251	8.53989	1.99791	2.4861	10.5419	7.84082	10.4432	5.48039	3.15653	1.49236	0	0.0199658	0	0	0	0	6.32143	0	13.3463	5.77546	1.21789	2.18752	1.5591	3.98149	1.05369
CLIV_000056	Alg14	1.41672	0.608657	0.0199327	0.693108	21.6202	27.6124	24.5003	113.292	25.2485	47.5871	18.9721	51.2813	32.8213	43.1518	13.3662	9.49347	0.598288	2.80089	2.96982	22.3686	13.9421	25.2512	40.3261	9.85902	14.8825	4.5443	27.6043	6.10327
CLIV_018669	KCTD3	-0.987774	0.424632	0.0200085	0.693108	6.51616	0.0779954	8.36803	1.47648	9.65953	16.3135	11.2258	14.803	0.805337	10.0436	12.1466	0.785219	12.6448	12.0615	37.5926	10.7773	9.24371	5.03461	7.69398	1.99697	12.2589	3.41977	9.97643	1.99912
CLIV_015656	ZDHHC21	1.98021	0.851253	0.0200064	0.693108	14.0621	4.72091	4.12827	0.0615418	13.495	0.901036	0.802446	6.5663	21.454	9.01359	2.50929	0	0.0969832	0	6.78301	0.0514711	0.368479	0.352702	7.35462	2.46425	2.13061	1.13631	4.74262	1.46081
CLIV_018639	stau2	-1.02642	0.441569	0.0200993	0.694553	63.086	32.7447	19.1374	0.882437	8.37684	21.4388	5.92336	14.6352	10.2188	40.1063	30.5246	47.7681	18.2531	51.1334	13.102	14.9523	37.9167	22.3149	19.6048	6.28427	30.6746	4.76145	25.1397	4.05324
CLIV_004896	ACTA1	-0.480018	0.206787	0.0202699	0.698247	23.5904	32.0591	16.7134	37.7725	46.2064	33.2971	46.2548	46.8784	46.5163	44.7813	23.8725	31.5874	99.3907	68.1495	30.3158	52.9672	109.338	42.8408	36.5876	3.70267	55.9159	10.1867	46.2518	5.75636
CLIV_011139	TAF11	1.89434	0.816289	0.0203047	0.698247	21.1597	2.97938	3.88622	13.7731	6.3817	2.85264	12.9119	0.222011	0	3.74935	2.77658	0.474784	0	6.86182	0	2.86866	0.0904842	0.0236952	7.12963	2.41395	1.87171	0.797438	4.50067	1.38826
CLIV_008199	FBXO32	-0.649053	0.280683	0.0207555	0.701805	338.148	103.96	45.0484	54.7976	453.155	197.651	187.434	57.0245	226.782	306.825	121.149	231.72	98.9896	374.869	420.755	233.473	262.325	205.442	184.889	46.6603	250.616	35.3802	217.753	29.5015
CLIV_007397	Txnrd3	0.517882	0.223476	0.0204821	0.701805	80.7074	70.5507	84.5946	15.1476	78.3881	54.7056	54.4546	67.6258	42.1008	68.9106	47.094	132.394	11.1542	41.6675	36.6003	44.4655	38.5547	17.7247	60.9195	7.38295	48.7295	11.8448	54.8245	6.92982
CLIV_006420	PSMD5	-0.779907	0.337348	0.0207845	0.701805	36.2895	35.3743	14.9591	0.211866	36.4232	23.236	33.2859	45.871	9.96521	73.1908	60.6195	25.164	0.36633	49.4949	15.9406	77.07	59.0966	50.9288	26.1796	5.0024	45.7635	8.77661	35.9715	5.44542
CLIV_006985	Npepps	1.39262	0.60142	0.0205826	0.701805	25.6127	18.5	57.0464	12.7512	14.7891	43.3315	20.3582	13.2778	16.3986	18.4045	29.351	14.9894	3.53303	5.34369	28.7584	0.0267143	1.3089	8.28806	24.6739	5.12608	12.2226	3.76173	18.4483	3.43398
CLIV_011593	ST3GAL5	1.17096	0.505965	0.020651	0.701805	37.4105	29.3528	16.5281	2.57629	38.0743	17.4411	14.6202	7.6146	1.83294	26.5758	8.36365	14.3177	0.290197	27.5282	19.0497	6.34673	3.6147	0.0207805	18.3834	4.60726	11.7897	3.5441	15.0866	2.93076
CLIV_007575	DTNBP1	1.56395	0.676591	0.0208045	0.701805	0	7.54079	18.4102	24.3682	2.74405	11.3327	14.2772	1.00201	0	0	4.79967	0.50014	2.42416	11.8727	6.4088	5.83796	0	0	8.85279	2.94643	3.53816	1.35714	6.19548	1.70042
CLIV_001052	Protein of unknown function	2.05784	0.889846	0.0207456	0.701805	6.16049	0.856494	3.60344	12.7301	11.8605	0	0	10.7281	14.0687	4.7073	0.350545	0	5.86372	0	0	0	0	4.10819	6.66754	1.92683	1.66997	0.820253	4.16875	1.18287
CLIV_016065	COL6A2	-1.76035	0.760212	0.0205801	0.701805	0	0.0399027	5.90088	0	0	0	0	0.00787135	0	0.0141964	27.0327	0.0356054	0	0.0106579	0	0.0574539	0.0333115	0	0.660962	0.655004	3.02044	3.00154	1.8407	1.51745
CLIV_006999	PSMB3	0.365544	0.158252	0.0208943	0.703162	57.1121	60.6837	53.1036	118.951	73.6821	88.8294	58.7867	113.616	96.8512	65.3225	47.3059	67.0112	98.5069	57.3348	65.0506	42.8476	54.0551	70.5825	80.1795	8.43205	63.113	5.41133	71.6463	5.28229
CLIV_013216	Slc38a2	1.41873	0.61446	0.0209485	0.703314	0.0143309	0.11021	40.6068	0	0	0	0	0.512618	4.8813	0.0310414	7.76031	0.0967595	0	0	0	0	0	1.00136	5.12503	4.46689	0.987719	0.853548	3.05637	2.2623
CLIV_012598	Baiap2l1	-0.720363	0.312591	0.0211953	0.706066	105.571	136.24	41.3363	17.4313	206.665	131.111	137.741	107.623	70.7772	213.286	90.7743	150.621	127.645	125.438	202.983	116.659	205.996	167.684	106.055	18.9865	155.676	14.7636	130.866	13.1269
CLIV_015033	ufc1	0.574642	0.249425	0.0212298	0.706066	109.691	131.371	100.146	208.125	78.2622	127.081	100.552	54.9767	86.7886	122.979	62.6811	119.507	156.102	101.965	76.329	42.5874	42.771	19.4455	110.777	14.497	82.7074	15.084	96.7423	10.7039
CLIV_008431	Cops7b	-0.769331	0.333916	0.0212246	0.706066	103.375	77.1083	15.5592	32.9436	82.4843	96.2206	80.3045	97.8505	48.312	119.69	57.2331	111.243	177.174	96.2912	40.0758	137.017	189.696	126.508	70.462	10.3381	117.214	16.3957	93.8381	10.9792
CLIV_016125	Dclk1	-0.654972	0.284976	0.0215425	0.711456	90.8996	40.7573	16.2636	34.1073	125.804	84.4514	71.0758	67.4108	55.538	130.526	82.5852	38.8196	49.1363	174.204	127.633	175.932	54.8889	97.2562	65.1453	11.0527	103.442	17.2951	84.2938	10.9861
CLIV_000502	PTGR2	0.312526	0.136509	0.0220555	0.715617	151.823	153.281	121.942	212.092	119.577	124.044	216.263	163.408	283.712	129.203	93.4237	127.814	251.61	84.4583	110.137	212.36	156.279	108.416	171.794	18.4206	141.522	18.7622	156.658	13.2719
CLIV_016324	MRPL32	-0.7179	0.313694	0.0221062	0.715617	66.8634	20.7246	59.7507	111.727	78.151	29.3803	91.6004	51.943	79.9874	106.976	46.7524	153.913	235.739	89.6748	37.7222	94.1898	114.618	172.114	65.5698	9.65821	116.855	20.7805	91.2126	12.7372
CLIV_000082	Trmt13	-0.726182	0.316605	0.0218105	0.715617	50.0824	12.4726	23.3834	14.9806	76.6132	19.1703	44.9211	37.3229	31.8966	70.9899	61.836	74.5064	79.6123	34.944	24.1222	57.9659	48.0158	47.6297	34.5381	6.83583	55.5136	6.18452	45.0258	5.14439
CLIV_018844	DDX47	-0.868277	0.3788	0.0218953	0.715617	18.4944	35.0908	29.6071	16.4543	46.9194	13.9984	18.3705	51.0937	8.16931	34.2025	43.282	53.337	53.686	55.7143	30.802	71.9872	17.7601	55.158	26.4664	5.03963	46.2143	5.45321	36.3404	4.32528
CLIV_013938	RANGAP1	-1.23974	0.54033	0.0217673	0.715617	10.6899	5.34777	22.4888	2.34935	0.050284	11.402	8.41908	16.7305	23.1713	9.33577	22.8489	36.2172	9.17953	8.16917	26.1837	23.2229	46.4828	23.2832	11.1832	2.75446	22.7692	4.30377	16.9762	2.84912
CLIV_016340	CDK13	1.22374	0.534793	0.0221231	0.715617	0.834813	1.52359	2.84903	0.0401416	2.5808	6.97555	8.50966	2.32409	0	2.42108	1.74249	1.35794	0	0.242911	2.69852	0.928753	0.958103	0	2.84863	0.994702	1.14998	0.332529	1.9993	0.54887
CLIV_009888	grk7-a	0.662376	0.289301	0.0220459	0.715617	6.78645	0.34923	3.81466	0.557379	0.388948	0.569596	0.567711	2.72701	0.283661	0.571364	0.489855	0.425337	0.524322	0.459017	1.09328	0.125067	0.205764	0.236493	1.78274	0.752328	0.458944	0.0947539	1.12084	0.401322
CLIV_006507	BTG1	0.994948	0.436703	0.0227077	0.71813	46.5475	21.8176	18.4121	22.7854	58.0725	39.3376	9.75643	44.8133	49.0089	23.2048	4.33388	40.8791	35.0644	32.1233	1.36307	9.01167	18.0241	14.1547	34.5057	5.54053	19.7954	4.6716	27.1506	3.94211
CLIV_018440	Sall3	-0.737592	0.32331	0.0225259	0.71813	31.8967	19.8331	5.56065	5.11667	41.2374	62.3045	1.19606	6.63342	15.9009	39.4358	11.9796	32.1555	9.36035	38.4924	57.0287	11.9503	11.4508	29.1323	21.0755	6.82206	26.7762	5.55798	23.9258	4.32402
CLIV_006500	IP6K1	-0.801797	0.351558	0.0225664	0.71813	12.1807	10.8149	21.3605	0.639958	28.7941	15.8083	3.56336	27.7169	33.1293	21.8778	50.5331	49.9378	5.93641	52.6756	13.4131	4.5649	42.6511	17.0675	17.112	3.80808	28.7397	6.68062	22.9259	3.9877
CLIV_005281	Maats1	-0.626282	0.274823	0.0226758	0.71813	18.7647	14.2606	4.21445	14.6472	25.5351	17.4433	11.0392	18.9654	12.5628	23.4054	17.8897	8.47736	36	30.3011	29.217	29.2015	25.905	15.1877	15.2703	1.98895	23.9539	2.88166	19.6121	1.99839
CLIV_016676	MAPT	0.64986	0.284632	0.022421	0.71813	25.1449	12.4048	9.78247	16.029	16.17	14.6248	8.42491	6.54863	7.05684	7.22503	7.89128	13.5958	14.3469	4.63609	8.98915	5.09203	9.766	4.67319	12.9096	1.96451	8.46839	1.2086	10.689	1.2417
CLIV_000990	FNIP1	1.3981	0.611665	0.0222705	0.71813	17.1823	11.9813	10.6856	1.6609	2.50968	34.2363	2.14226	3.28403	3.97657	6.37022	2.98412	3.44217	0.897083	0.49662	19.6737	3.42703	2.13523	0	9.73988	3.55814	4.38069	2.01739	7.06028	2.08779
CLIV_011200	SATB1	1.52864	0.670669	0.0226509	0.71813	7.87475	14.388	20.3746	0.097893	6.02169	26.9592	0	0	0.943254	5.5334	12.3917	0.464008	0.13518	3.09213	3.93242	0	0	0	8.51771	3.32321	2.83876	1.37893	5.67823	1.87622
CLIV_015162	Arhgap8	2.36492	1.03589	0.0224319	0.71813	0	0.075097	41.5911	0	0	0	2.46664	0.0186667	9.18381	0	11.5095	0	0	0	0	0	0	0	5.92615	4.57071	1.27883	1.27883	3.60249	2.37024
CLIV_013093	CCDC68	2.24195	0.982896	0.0225505	0.71813	1.65376	0.481556	0.431602	14.2067	3.89747	9.38405	2.18285	3.41284	2.67906	0	3.56992	3.1094	0	0	2.03467	0.00779045	0	0	4.25888	1.53017	0.969087	0.501394	2.61398	0.877057
CLIV_001920	ULK1	-2.10069	0.921983	0.0226996	0.71813	0.0177664	0.0145116	2.26684	0.0909611	0	0.355371	0.0144839	0.0147153	0.960439	2.99323	5.23329	0	0	1.15301	7.40375	2.4761	0.0157544	3.44713	0.41501	0.254035	2.5247	0.859093	1.46985	0.504275
CLIV_008446	SEC62	0.64775	0.284762	0.0229235	0.719788	36.6709	111.386	142.004	68.3979	60.5233	75.1989	167.815	95.6813	94.7721	29.937	69.1232	105.713	85.5299	84.2404	16.8753	50.2513	46.7699	84.6441	94.7166	13.678	63.676	9.81184	79.1963	8.99125
CLIV_017362	ZMYND11	0.391128	0.171995	0.0229622	0.719788	31.3391	26.1097	26.0395	2.86948	33.1113	32.2613	9.80955	2.48448	14.6806	26.0496	28.7363	32.3028	3.56159	27.7601	19.6907	4.41279	1.55382	7.16693	19.8561	4.17803	16.8038	4.16798	18.33	2.88649
CLIV_000379	LHX8	2.4067	1.05784	0.0229	0.719788	0	0.0692002	19.0618	0	0	0	7.23833	0	11.2936	0.0200142	3.00094	0.020893	0	0	0	0	0	0	4.18477	2.31446	0.337983	0.332883	2.26138	1.22642
CLIV_019100	DYM	1.81187	0.796762	0.0229633	0.719788	5.56925	0.402242	4.62366	3.71127	2.58266	0.126635	2.9921	1.3867	0	0.0690551	2.72255	2.31281	0.990208	0	0	0	0.25001	0	2.37717	0.677347	0.704959	0.360101	1.54106	0.423776
CLIV_019058	RPS16	0.501158	0.221052	0.0233808	0.72721	703.377	403.034	574.519	1220.93	407.765	403.124	415.516	349.914	595.344	402.757	412.222	274.642	548.226	417.862	422.059	324.742	370.484	245.911	563.725	90.9942	379.878	30.1115	471.802	51.5618
CLIV_011121	SRPK1	-0.583875	0.257338	0.0232743	0.72721	74.033	83.329	29.1454	29.1572	43.7754	32.82	11.8523	20.8964	31.98	80.5708	73.9728	86.4744	34.6324	62.194	94.8322	40.0726	21.1016	37.0232	39.6654	7.95595	58.986	8.82686	49.3257	6.22218
CLIV_012520	TIA1	-2.10779	0.929875	0.0234054	0.72721	0	15.634	0.520358	4.87474	0	0	0	0	0	1.55856	5.80303	16.1173	17.0156	16.644	0.0325039	0	10.7636	0	2.33657	1.74531	7.54829	2.54267	4.94243	1.624
CLIV_000534	SRSF5	0.483421	0.213956	0.0238558	0.731404	160.222	28.8012	40.5554	36.7869	140.129	190.716	43.362	27.2307	43.0802	113.58	22.1492	10.0066	29.5915	134.633	108.299	33.8601	38.5757	30.4964	78.987	21.6777	57.9102	15.6364	68.4486	13.2148
CLIV_000625	SCFD1	-1.19947	0.530649	0.0237981	0.731404	2.02897	33.6473	19.2242	2.92984	0.378386	23.7136	4.72498	33.5541	16.2104	16.1893	27.4303	31.4938	24.2837	17.4505	23.7509	26.8503	39.2068	11.5312	15.1569	4.44143	24.243	2.80446	19.6999	2.776
CLIV_002615	GTPBP5	-1.63925	0.725746	0.0239018	0.731404	11.3783	9.87003	21.6283	5.33701	0.175869	28.7787	0.279986	9.83093	0	14.1844	36.9771	20.7763	43.3044	2.50038	36.155	35.3523	16.3587	22.6461	9.69768	3.3369	25.3616	4.45688	17.5297	3.30182
CLIV_009899	Paqr9	-1.85302	0.819845	0.0238086	0.731404	21.4954	4.01351	0.781234	0	0	17.5401	2.69271	0	0	6.33323	9.1573	7.17292	14.2192	0.722376	16.946	33.037	19.1934	0	5.16922	2.77186	11.8646	3.45246	8.51691	2.296
CLIV_005200	CYFIP2	2.12801	0.940785	0.0237002	0.731404	3.22232	0.0213557	7.25542	10.3094	2.60298	4.01728	0.00743519	1.40935	0	0.110137	7.78245	0.264555	0	0.918262	0	0	0	0	3.20506	1.18882	1.00838	0.852614	2.10672	0.75799
CLIV_007531	SOGA1	1.54134	0.681979	0.0238152	0.731404	3.75213	0.0141797	1.32588	0.195998	2.97233	3.92798	4.61787	0.572342	2.01047	2.30757	0.12449	0.382679	0.0456116	0.132359	14.586	0.484699	0.248002	0.0490121	2.15435	0.578095	2.04005	1.58597	2.0972	0.818937
CLIV_011025	Protein of unknown function	2.37817	1.05215	0.0238031	0.731404	0	10.1415	1.4622	7.13137	0	2.04253	0.335394	2.04258	3.53284	2.23676	0	0	0	0	0	0	0.444757	0	2.96538	1.16453	0.297946	0.247262	1.63166	0.661897
CLIV_004765	RB1	1.79048	0.792997	0.0239544	0.731435	4.28672	16.1182	1.19505	0	19.7113	0	0	5.49915	1.06969	10.7614	0.106583	0.0884733	0	9.36766	0.507518	0	0	0.0431996	5.32001	2.48551	2.31943	1.46923	3.81972	1.44703
CLIV_007873	SHFM1	0.634113	0.280985	0.0240237	0.731973	72.3964	73.0479	64.3955	109.213	40.982	63.6744	42.1744	40.3478	71.0354	45.7937	36.0715	37.5421	45.8951	39.965	36.3671	52.0544	40.1023	27.0001	64.1408	7.27608	40.0879	2.40728	52.1143	4.72527
CLIV_005703	PTP4A2	0.791812	0.351294	0.0241969	0.734675	103.861	14.3279	109.169	44.6681	57.5581	43.013	48.454	22.1531	67.246	26.7286	42.173	35.9577	20.946	28.453	17.6569	24.4132	35.4138	33.3245	56.7167	10.8513	29.4519	2.63515	43.0843	6.34602
CLIV_005519	cecr1	-2.2235	0.986609	0.0242161	0.734675	0	0.0449451	11.567	0	0	0	0.0308969	0	0	0	23.1593	30.4845	0	0	0	8.09433	0	0	1.29365	1.28418	6.85979	3.92227	4.07672	2.11269
CLIV_007766	DNAJB14	-0.404806	0.179709	0.0242864	0.735235	69.2428	74.1941	66.923	72.5748	46.3703	64.1654	104.109	74.1109	99.3703	84.5095	62.6107	95.6049	118.008	108.309	147.184	98.403	91.643	97.9961	74.5623	5.87163	100.474	7.77395	87.5183	5.67502
CLIV_017065	GRIA2	-1.08748	0.483314	0.0244462	0.738493	8.82756	0.73523	1.90083	5.08503	22.967	38.0373	2.71102	8.71315	5.16092	24.6756	7.12804	29.2892	5.63809	25.9766	23.1626	9.0428	12.467	14.316	10.4598	4.09522	16.8551	2.99519	13.6574	2.58039
CLIV_001916	Protein of unknown function	1.70962	0.760262	0.0245296	0.739437	3.4498	2.19169	4.8364	8.55873	10.2965	5.33848	11.4119	18.1264	13.0598	0.395859	4.07374	0	8.1145	1.42344	1.82567	0	8.38245	3.43058	8.58552	1.72329	3.0718	1.08696	5.82866	1.19324
CLIV_011132	PPARD	1.91395	0.851878	0.0246567	0.74169	0.486936	4.44989	3.45468	25.0088	0.268324	0.0865311	10.2991	0.227453	13.9382	4.40841	0.148338	0	5.65396	0.0115436	26.7092	0.228873	0	0.238512	6.46888	2.84134	4.15543	2.90953	5.31215	1.99252
CLIV_018287	YWHAB	-0.194391	0.0867523	0.0250413	0.742791	385.773	431.76	265.896	64.9579	387.012	397.064	400.349	455.965	531.351	469.394	346.252	635.025	110.888	420.026	411.891	422.168	491.314	430.948	368.903	44.6137	415.323	46.3597	392.113	31.713
CLIV_010366	RPS12	0.54685	0.244098	0.0250721	0.742791	239.032	106.446	352.154	527.025	199.5	164.937	186.632	140.557	210.468	148.617	209.282	164.163	216.421	160.485	143.659	104.72	141.18	83.0631	236.306	43.0698	152.399	14.3544	194.352	24.2588
CLIV_016409	NDUFS6	0.596527	0.266178	0.0250208	0.742791	216.024	109.276	247.061	414.311	150.403	153.877	149.852	138.303	201.628	134.435	161.926	147.404	167.685	134.406	126.071	129.523	79.8308	62.0513	197.859	30.619	127.037	11.6976	162.448	18.0707
CLIV_020067	Ybx3	0.629737	0.281233	0.0251428	0.742791	133.093	49.801	229.424	178.799	37.6701	52.5679	116.838	154.248	117.03	75.5427	205.756	45.9904	219.264	12.5433	81.2432	34.7731	62.6257	66.8186	118.83	21.4201	89.3952	24.3425	104.113	16.1284
CLIV_019205	ALG12	1.14954	0.512073	0.0247767	0.742791	22.5485	58.7413	17.1811	12.2207	20.1534	37.876	6.82312	16.9506	28.0225	60.5884	7.81426	18.4458	1.6481	7.46705	8.9206	24.7622	2.12258	10.0793	24.5019	5.2179	15.7609	6.11682	20.1314	4.04147
CLIV_007128	RORB	1.08057	0.482601	0.0251518	0.742791	51.2916	34.6872	3.81996	0.315383	39.4532	30.4549	0.156325	0.255742	0.936964	40.2909	7.1713	26.0485	0.022769	19.1876	2.93597	0	0.157955	0.393884	17.9301	6.91248	10.6899	4.86172	14.31	4.19229
CLIV_009912	ZIC1	2.01392	0.89953	0.0251651	0.742791	0.465964	0.0949817	17.0414	0.473157	0	0.623214	1.42912	4.78745	2.07829	0	17.7275	0	0	0	0	3.43905	0.0362822	0	2.99929	1.8241	2.35587	1.95839	2.67758	1.30054
CLIV_002706	ATP2A3	2.14589	0.956589	0.0248792	0.742791	0	0.0191662	2.29457	0.608586	4.15819	5.62843	0.0388439	9.46354	6.82101	8.72457	0.0309719	0.0171606	1.45698	0.143131	0	0	0.0322018	0.00838512	3.22582	1.16093	1.15704	0.958985	2.19143	0.7723
CLIV_012282	KIAA1324L	1.68871	0.753454	0.0250073	0.742791	7.19008	4.72773	0.425587	0	0.250775	4.15767	1.00703	0.571646	0.092869	0.126048	2.06567	5.43468	0	0	0.126985	1.32894	0.0275977	0.0112204	2.04704	0.875714	1.01346	0.605046	1.53025	0.531308
CLIV_015274	TMEM135	0.660712	0.29531	0.0252633	0.744138	42.8921	62.5425	32.056	1.41426	32.1347	39.6489	2.29745	7.29538	10.9922	49.9706	21.7587	41.8944	0.592363	18.1858	57.848	1.25598	5.03343	2.46282	25.6971	7.09248	22.1113	7.48692	23.9042	5.02139
CLIV_009265	NEB	1.02714	0.459402	0.0253643	0.745562	4.23235	2.71116	0.207415	0.887114	2.08795	1.15863	1.55432	0.461662	0.600975	1.00066	0.0629183	0.651608	2.49053	0.23609	0.572663	0.218798	0.497045	1.07868	1.54462	0.429998	0.756555	0.245045	1.15059	0.258394
CLIV_018936	DGKI	-0.657152	0.294087	0.0254471	0.746449	76.0351	33.1017	7.43589	2.13037	31.7901	63.4817	10.7083	42.2144	15.9641	58.3638	13.9209	78.4525	7.86228	36.3837	59.6901	25.6701	41.4618	45.7099	31.4291	8.53011	40.835	7.60424	36.132	5.65928
CLIV_015784	ACOT12	2.31135	1.03479	0.0255069	0.746656	0.668022	0.096442	54.4267	0	0	9.59117	0	0	14.6918	0.0164216	5.2006	0.0343334	0	0	0	0.748867	0	0	8.83046	5.97305	0.666691	0.572618	4.74858	3.0744
CLIV_001606	Sh3yl1	0.689134	0.309821	0.0261287	0.758589	64.2767	88.5641	195.587	41.0539	43.9991	112.309	101.843	110.189	205.349	88.0312	92.3212	76.7835	73.6294	33.079	78.8022	54.0315	30.3845	34.8699	107.019	19.7443	62.4369	8.22166	84.728	11.6987
CLIV_001857	HIP1R	-0.498393	0.224043	0.0261122	0.758589	100.899	129.13	47.4012	13.1625	122.742	56.3625	41.1162	47.805	43.5824	107.013	64.0993	101.653	26.8678	167.693	135.404	66.1979	66.4048	88.8683	66.9112	13.4881	91.5779	14.0839	79.2446	9.92102
CLIV_017500	EPHX2	0.778528	0.34978	0.02603	0.758589	20.7329	14.638	40.6122	10.849	8.03549	22.4561	28.497	16.7112	49.5519	6.5796	14.7848	9.45022	8.38053	7.97409	19.3599	5.23782	26.3925	25.7787	23.5649	4.60831	13.7709	2.7427	18.6679	2.85962
CLIV_003341	MTOR	-1.87389	0.842278	0.0260954	0.758589	0.281824	1.00592	9.40215	0.0979592	0	6.32196	0.0269115	1.31977	0.0141983	5.2318	12.1848	8.07641	1.05024	6.98698	10.4061	0	1.37248	4.81229	2.0523	1.13837	5.56901	1.42007	3.81066	0.980447
CLIV_011661	RPL37	0.429206	0.193154	0.0262775	0.759069	2046.87	701.856	1032.78	1881.8	965.772	1356.1	1231.15	627.28	1448.97	1458.3	674.682	938.427	898.369	770.877	1182.57	918.701	531.209	809.685	1254.73	162.506	909.202	91.6073	1081.97	99.7195
CLIV_014797	DCDC2	-0.747564	0.336608	0.0263595	0.759069	34.0292	63.2095	5.0012	78.4468	19.2999	112.006	16.2481	54.7857	102.721	35.0717	30.6159	61.4027	152.761	48.3706	111.924	67.5877	123.11	65.4054	53.9719	12.8293	77.361	14.083	65.6665	9.66633
CLIV_004971	Uncharacterized protein C1orf100 homolog (Bos taurus)	-1.54264	0.693944	0.0262157	0.759069	20.8921	16.9702	0.902086	0	11.3435	52.1439	17.5196	1.18759	6.70402	40.5592	0	55.8539	13.888	76.5957	41.2184	19.0504	29.1041	68.2301	14.1848	5.42033	38.2778	8.50006	26.2313	5.69645
CLIV_010127	FGFR3	2.05187	0.923704	0.0263276	0.759069	9.95906	3.02065	1.30279	10.0921	1.43152	9.38592	0.555806	11.2494	17.1087	6.10645	0.0731923	0	3.90142	0	17.4321	0.0133386	0	0	7.12288	1.91828	3.0585	1.94438	5.09069	1.41362
CLIV_012287	SEMA3A	-1.84892	0.833138	0.0264719	0.760758	8.21548	0	1.63112	0.0672092	3.46046	6.85158	0.486696	0	7.78162	7.32422	4.11051	10.0189	5.38842	13.8033	1.11353	13.3394	4.86191	24.2604	3.16602	1.17648	9.35784	2.33853	6.26193	1.47521
CLIV_000236	Echdc2	2.05011	0.924683	0.0266164	0.762337	12.7806	8.26667	5.16151	0.802825	12.3119	11.2434	9.8371	0	14.4747	1.12363	0	0	1.41018	0.023941	11.9064	1.15078	1.42344	0.476089	8.31986	1.74909	1.94605	1.2611	5.13295	1.30057
CLIV_005824	Smpdl3b	1.97209	0.889913	0.0266883	0.762337	0.151756	0.25042	4.6523	13.0646	7.60928	9.34843	5.78224	14.9725	12.1387	1.00217	11.4831	0	0.317726	3.15901	0.0101905	0.0129871	4.91214	0	7.55225	1.78473	2.32192	1.28319	4.93709	1.24064
CLIV_010761	SLC9A1	1.74547	0.787382	0.0266369	0.762337	6.52058	0.0460354	1.59439	1.5052	7.05745	19.2155	2.0846	3.28455	0.27888	3.48277	0.28315	3.9017	0.0126662	0.0310313	3.12727	0.578733	1.72897	0	4.6208	2.00491	1.4607	0.544359	3.04075	1.07814
CLIV_003711	ATP5H	0.35675	0.161359	0.0270425	0.764052	193.722	149.839	344.089	420.772	184.706	234.578	279.327	266.581	188.69	105.611	224.496	181.266	300.757	141.36	234.899	246.434	185.49	162.407	251.367	29.0099	198.08	19.8661	224.724	18.2383
CLIV_010907	STARD4	-0.49813	0.225203	0.0269724	0.764052	61.0014	46.7818	17.22	7.63945	40.6447	72.9534	101.454	15.8215	128.5	111.109	18.0996	75.441	22.9185	47.8425	88.7866	57.6831	33.9205	181.984	54.6685	13.6405	70.865	17.2646	62.7667	10.8522
CLIV_010356	MED23	1.47961	0.668928	0.0269728	0.764052	14.6348	19.3588	11.0384	1.83693	30.6358	57.5648	2.62454	5.85348	6.49452	13.992	6.50041	6.84894	0.031628	6.6414	18.6789	7.83214	1.18653	0.0114059	16.6713	5.94926	6.85815	2.09958	11.7647	3.28349
CLIV_013674	AIFM2	2.29546	1.03687	0.0268404	0.764052	12.4734	31.4393	6.51433	0	7.60391	10.5125	8.11346	0	12.8356	0	3.70188	0	0	0	0	10.9742	0	0	9.94361	3.10798	1.63068	1.23718	5.78714	1.91029
CLIV_010189	RBM26	2.15352	0.974233	0.0270719	0.764052	0	4.41207	2.12221	4.30226	8.64474	5.30612	0.0956679	0	0.168048	2.40543	3.57415	0.0104718	0.0216479	0.134674	0	0	0	0	2.78346	1.0252	0.68293	0.446931	1.73319	0.599323
CLIV_002844	RPL23A	0.405803	0.183893	0.0273325	0.765354	675.971	558.502	1168.31	2121.44	927.14	773.356	1029.53	778.991	863.4	601.641	829.072	717.791	1151.01	759.75	616.518	561.735	671.349	552.256	988.516	154.098	717.902	62.3032	853.209	87.0497
CLIV_016812	Msrb3	1.34884	0.611418	0.0273776	0.765354	104.427	118.114	18.6962	51.0819	44.0204	73.6674	0.155268	14.4083	0.310442	42.4762	38.0103	18.2117	1.54339	60.4454	37.8632	0	0.764417	0.478706	47.209	14.5912	22.1993	7.67018	34.7041	8.55195
CLIV_004708	LECT1	1.40225	0.635137	0.0272592	0.765354	2.36047	0.0392902	2.09798	0.416569	4.76014	0.250882	22.6005	23.9859	11.3097	15.1609	0.104198	0	0.0185513	3.05432	0.100135	24.0865	5.99468	0.60184	7.53571	3.19679	5.4579	2.85667	6.49681	2.09481
CLIV_016767	VWDE	-1.73827	0.787993	0.0273881	0.765354	10.0807	0	3.67579	0.653623	0.224665	4.01592	0	0	0	5.24941	10.8286	1.81587	9.80187	16.4	9.69706	0	0	0	2.0723	1.13705	5.97698	1.99187	4.02464	1.20912
CLIV_006115	STRN	2.1754	0.985284	0.0272516	0.765354	0	1.59278	1.12094	0	1.97062	3.57369	0.38772	12.2456	3.04556	0	0.71014	0	0.141152	0.0124629	1.40874	0.175988	0	0	2.65966	1.2702	0.272054	0.161322	1.46586	0.685259
CLIV_012809	SECISBP2L	1.02336	0.464183	0.0274788	0.765459	21.179	36.3007	62.534	11.3782	23.6525	14.6479	4.96923	2.39443	15.5089	40.8928	10.3246	34.5066	6.89913	23.3881	19.8505	1.06436	0.687732	0.917313	21.3961	6.15886	15.3923	5.03915	18.3942	3.9281
CLIV_002291	GUF1	-1.70834	0.774986	0.0274999	0.765459	2.70919	0.0348877	14.9973	0.952145	0.748874	0.0270158	1.93526	0.693596	14.4334	18.1251	18.8727	30.5006	0.0687574	9.54176	13.9075	21.153	1.38235	10.5794	4.05907	2.0344	13.7924	3.22464	8.92571	2.19401
CLIV_014809	SUDS3	-1.31753	0.598022	0.0275842	0.766299	12.7619	1.63436	4.43386	3.3621	6.20825	16.6051	6.57802	0	0.907966	17.4278	5.80535	17.4247	19.6784	19.1714	34.9328	0.691075	0.0212268	27.6664	5.8324	1.85859	15.8688	3.93643	10.8506	2.43723
CLIV_001324	KIAA0513	-2.03855	0.926001	0.0277038	0.768117	0.314338	0.0388645	14.0093	0.350764	0	0.734892	0.163419	0.0128252	0.0564515	7.3148	2.8773	0	0	0	7.00587	16.9724	0.831709	25.0066	1.74232	1.53538	6.66763	2.94589	4.20497	1.71854
CLIV_007449	QARS	-0.61461	0.279431	0.0278418	0.769873	42.8556	38.402	34.3824	11.7244	57.5129	46.3416	18.8423	62.4524	22.2313	42.5441	42.895	54.9392	42.0284	61.8772	101.703	23.6051	71.9375	66.1659	37.1939	5.7558	56.4106	7.5256	46.8022	5.15282
CLIV_008343	SLC26A4	2.00938	0.913759	0.0278758	0.769873	0	0.0191458	11.9609	0	1.53379	2.70393	0	2.73702	0	0	3.7905	0	0	0	2.00749	0	0	0	2.10609	1.2926	0.644221	0.451275	1.37515	0.687369
CLIV_006867	HINFP	-2.21806	1.00978	0.0280503	0.773185	0	0	4.60741	0	0	0	0.0263447	0	0	1.74564	9.2778	7.08775	0	0.12323	0	0	1.63851	0	0.514862	0.511577	2.2081	1.16773	1.36148	0.651605
CLIV_004312	ZC3H14	0.701052	0.319499	0.0282193	0.774444	34.8068	33.0418	15.8649	10.8964	63.6806	36.5521	34.7566	24.6163	56.1419	15.3149	14.4723	36.8749	8.33082	18.6042	7.90233	50.0428	26.5754	22.1501	34.4842	5.6868	22.252	4.60454	28.3681	3.84687
CLIV_006361	CCDC180	0.624019	0.284465	0.02826	0.774444	10.5368	14.6479	5.09182	9.87594	4.15015	6.96206	7.173	6.23651	3.89948	5.187	4.0491	8.54637	3.7161	3.74775	8.77288	2.60254	2.95804	5.57778	7.6193	1.16553	5.01751	0.756597	6.3184	0.744229
CLIV_020020	CGN	2.11564	0.963908	0.0281741	0.774444	0	2.94084	0.643794	22.6542	1.62429	6.15436	0.738739	0.975045	1.24164	0.895588	0.417979	0	0.316029	0	2.39915	0.614159	0	0	4.1081	2.39774	0.515878	0.258591	2.31199	1.2483
CLIV_003511	RPL37A	0.523996	0.239146	0.0284434	0.777205	764.099	413.953	919.824	2202.87	641.003	502.677	492.997	439.754	597.057	443.492	627.191	422.955	713.751	552.915	324.219	328.344	491.942	416.034	774.915	186.561	480.094	43.7337	627.504	99.5874
CLIV_011802	PLP1	2.07516	0.947307	0.0284812	0.777205	5.59568	0.479496	274.893	0	0	0	0.389082	0	0	0.0265465	4.37394	0.013424	0	0	0	20.8858	0	0	31.2619	30.4599	2.81108	2.31009	17.0365	15.214
CLIV_010144	RAD50	-1.0949	0.499958	0.0285253	0.777205	7.92242	7.29719	8.59459	13.2455	0.168751	15.0226	1.8119	9.75052	14.9373	22.2779	20.7227	12.178	11.9792	6.38542	16.8538	15.222	29.9208	9.98558	8.75009	1.7616	16.1695	2.40361	12.4598	1.70267
CLIV_013506	TPR	0.725322	0.331332	0.0285892	0.77745	11.7819	18.0522	8.5806	4.07595	6.88506	5.91964	17.5356	7.36548	13.2279	12.8215	4.0077	4.12269	2.73436	5.03586	3.96482	4.25708	13.8611	9.02585	10.3805	1.68456	6.64788	1.39431	8.51418	1.15327
CLIV_001676	DDX1	-0.581729	0.266397	0.0289845	0.779803	165.437	260.786	142.283	24.2822	110.653	169.419	139.626	154.016	196.84	208.432	159.688	227.142	155.735	275.488	179.726	288.642	179.315	206	151.482	21.2784	208.908	15.8591	180.195	14.6359
CLIV_000949	TGFBI	1.64694	0.753471	0.0288295	0.779803	6.76554	1.24068	910.375	1.02287	4.03714	8.77867	86.7049	0.35838	4.76701	7.77903	384.327	21.7923	0.289979	0	0.44884	15.4165	0.0271888	0.0437115	113.783	99.9962	47.7916	42.1512	80.7875	53.2434
CLIV_008738	MNAT1	-0.700989	0.321005	0.0289818	0.779803	48.1191	63.6465	34.0787	86.2093	49.059	23.2473	59.4649	54.8107	46.3234	36.1746	87.2465	53.7879	61.6748	134.422	65.1914	127.456	113.616	108.159	51.6621	5.9772	87.5254	11.6919	69.5937	7.71269
CLIV_008801	DDX51	0.949689	0.43494	0.0289997	0.779803	12.5414	68.7997	14.6855	4.71126	16.0401	22.4222	39.3757	29.4492	19.0191	14.5097	10.4289	46.6884	0.739621	6.11214	25.4897	15.7807	39.7719	1.22515	25.2271	6.39047	17.8607	5.46202	21.5439	4.17452
CLIV_015246	GADL1	-0.858716	0.392997	0.0288856	0.779803	15.7668	20.6659	2.55827	0.118277	29.1511	23.6803	1.12064	0.445437	2.04798	26.9612	17.8283	16.1006	0.949601	28.7712	18.098	3.53545	1.48195	2.79382	10.6172	3.87997	12.9467	3.67831	11.7819	2.60873
CLIV_015161	Phf21b	1.98234	0.90791	0.0290059	0.779803	0.0211298	16.9828	1.3083	0.0705857	6.47088	0.175938	0.635601	0.0352202	0	0	0.151639	0.121962	0	0	7.24057	0.276441	0	0	2.85561	1.89682	0.865624	0.797534	1.86061	1.02687
CLIV_011701	ZFYVE20	1.64515	0.754398	0.0292022	0.783591	6.38662	0.4922	3.67848	2.53097	6.53464	2.31199	1.93412	6.66075	0.917014	0.674645	4.78598	11.9702	0.899415	0.234675	0	1.42103	0.307984	0.118853	3.49409	0.817215	2.26809	1.30884	2.88109	0.763097
CLIV_018645	CKAP2L	-1.49711	0.687078	0.0293354	0.78568	1.16666	1.0045	14.9726	1.25958	1.24066	1.49591	16.754	2.24569	0.473983	1.43241	21.5834	2.31222	17.8057	20.0636	13.1701	0.082912	19.6477	1.60742	4.51262	2.15575	10.8562	3.1051	7.68439	1.98844
CLIV_015052	S100A13	0.564348	0.259921	0.0299141	0.788592	571.74	479.735	1985.77	845.414	611.883	1017.2	637.75	908.461	1328.95	513.997	526.873	633.323	371.281	341.726	921.728	773.035	725.364	635.332	931.878	158.408	604.74	62.7035	768.309	91.6688
CLIV_001781	ISCU	0.737534	0.339907	0.0300211	0.788592	49.6378	59.9197	66.9422	188.957	72.196	76.4153	84.8024	46.685	102.403	61.4094	77.1806	59.3302	89.8127	63.4373	12.5544	41.628	41.2893	23.9227	83.1065	14.4284	52.285	8.25194	67.6957	8.88684
CLIV_009077	ATP12A	-0.723911	0.333528	0.0299716	0.788592	98.7858	66.5866	9.08586	3.43914	32.0734	46.1252	32.0553	21.7982	24.6346	79.6645	29.785	35.9033	19.3078	59.4239	41.0978	68.2583	38.9267	63.4769	37.176	9.94016	48.4271	6.67995	42.8016	5.96737
CLIV_012583	RAC1	0.820312	0.377538	0.0297957	0.788592	16.5607	30.588	205.209	22.2443	24.2201	25.3283	54.3008	24.4165	48.5226	16.1509	60.351	15.9212	34.4478	17.6603	39.312	8.61143	19.1626	5.92666	50.1545	19.8269	24.1715	5.79591	37.163	10.5037
CLIV_011477	Wipi1	0.517785	0.238841	0.0301657	0.788592	6.25018	11.8598	17.5459	15.2566	35.1012	30.9377	36.381	18.2943	26.7333	10.0364	14.0734	8.61804	9.84874	17.8047	16.6198	16.7805	10.7357	27.1386	22.04	3.55639	14.6284	1.93903	18.3342	2.16066
CLIV_019331	ALG2	-1.7993	0.828761	0.029926	0.788592	9.28037	0.0397789	36.8779	0.0762593	0	0.124085	15.8492	3.51751	22.9312	30.6703	14.3627	0	59.5605	24.4932	11.2543	37.7313	22.0754	32.0619	9.85514	4.34841	25.8011	5.73569	17.8281	3.99113
CLIV_011496	SLC10A7	1.36166	0.628104	0.0301678	0.788592	21.8933	45.7245	8.96967	10.9494	15.5721	18.5247	0	13.5864	12.4195	3.55821	2.57086	41.1936	1.7826	3.70125	22.4617	0.185596	8.3226	0	16.4044	4.20473	9.30849	4.60533	12.8564	3.14496
CLIV_004269	BTBD7	-0.908414	0.418836	0.0300904	0.788592	5.69043	8.39839	4.63388	0.598692	10.5437	10.6866	3.23798	1.7616	1.45901	11.061	5.53138	4.24795	4.07963	17.5568	32.2111	13.396	10.8964	0.507992	5.22336	1.29252	11.0543	3.18874	8.13881	1.81261
CLIV_018066	AP1S2	1.08546	0.499777	0.0298643	0.788592	6.55292	4.86623	26.5673	3.28485	5.95954	4.71421	14.0048	0.383573	2.84701	7.31378	13.7589	4.14991	0.0805753	2.39118	1.47405	3.75794	0.121778	3.58056	7.68671	2.6708	4.06985	1.42303	5.87828	1.53207
CLIV_000151	B3GALT2	1.53488	0.70769	0.0300939	0.788592	3.35889	13.2384	4.77452	0.0329393	7.0326	17.3773	11.4715	2.20222	0.391613	11.241	0.699279	1.71353	0.0324043	0.0117531	2.97554	0.567868	5.91512	0.553748	6.65333	2.0377	2.63447	1.24607	4.6439	1.25692
CLIV_008703	Protein of unknown function	0.419373	0.194114	0.0307386	0.794749	172.39	127.236	116.113	287.855	168.837	132.667	227.669	173.65	225.448	148.285	96.4327	97.1833	254.05	178.679	86.5923	169.252	197.277	99.4812	181.318	18.7394	147.47	19.16	164.394	13.6328
CLIV_007347	RPS24	0.362592	0.167803	0.0307091	0.794749	210.797	133.609	249.364	279.36	174.445	160.766	157.718	144.91	123.094	154.886	210.936	135.99	178.289	147.552	161.795	112.48	108.986	74.031	181.563	17.9232	142.772	13.5758	162.167	11.8777
CLIV_003357	KIF1B	0.750156	0.346996	0.0306291	0.794749	68.2846	50.6533	82.8015	31.6925	76.7721	57.1379	26.7996	34.6197	44.6605	52.0542	63.3641	53.1068	5.44933	54.7049	37.4121	8.92398	50.8207	14.7449	52.6024	6.72467	37.8423	7.41468	45.2224	5.17494
CLIV_012418	Bbs7	-1.10876	0.512726	0.0305814	0.794749	43.241	20.671	11.0195	0.669094	29.2046	39.7288	25.4701	7.92322	13.0407	42.0952	16.5805	35.8026	19.6978	77.785	6.35222	89.6936	55.6899	29.3201	21.2187	4.83005	41.4463	9.3937	31.3325	5.68058
CLIV_018513	TRNT1	1.27186	0.589102	0.0308521	0.794749	15.9407	38.7248	19.4009	5.297	31.6036	34.2612	13.6405	2.77947	28.104	10.9636	13.395	29.6495	8.11435	8.25929	5.79271	0.779563	0	26.096	21.0836	4.27161	11.45	3.43192	16.2668	2.90335
CLIV_016130	Nbea	-1.56203	0.722467	0.0306118	0.794749	44.6812	8.17808	2.70495	0	2.61855	20.411	0	0	0	34.7512	7.05246	40.1637	11.6274	13.8394	25.8354	14.9306	0	0	8.73264	5.01074	16.4667	4.78315	12.5997	3.48862
CLIV_017641	BDH1	1.74206	0.806699	0.0308119	0.794749	8.06576	0.301652	22.9553	1.63289	13.2396	30.7117	28.0748	11.1806	6.79061	0	11.6461	0	0	23.6756	15.4716	6.69709	0.0900302	1.89964	13.6614	3.71344	6.6089	2.86479	10.1352	2.43046
CLIV_000627	STRN3	1.64778	0.763076	0.0308198	0.794749	3.44101	0.28071	1.74268	0.0134241	8.32821	0.303992	0.09042	0.0386264	10.3916	0.247621	0.238231	0.49187	0.091028	0.0215802	1.16189	0.0125152	0.0770005	0.182136	2.73674	1.31759	0.28043	0.120775	1.50859	0.70756
CLIV_001449	Zdhhc1	-1.91028	0.885541	0.0309906	0.795425	0	2.97115	9.13516	2.42872	0	0	13.2431	1.5572	1.54479	14.3475	9.51281	16.9176	6.20112	20.0033	28.6132	15.8533	7.98001	6.36503	3.43112	1.54747	13.9771	2.46402	8.70411	1.90461
CLIV_004302	Protein of unknown function	2.11553	0.980381	0.0309383	0.795425	0.0698106	6.36609	1.90654	9.9049	0.0497736	10.8789	9.43794	0	10.5602	0	18.2807	0	0	0	0.206017	0	0	0.183646	5.46379	1.6353	2.07448	2.02597	3.76914	1.32813
CLIV_006068	Mmp16	2.08733	0.968193	0.0310915	0.796572	3.76291	3.45143	2.74432	14.5497	6.23334	13.5949	0	2.98569	3.8511	3.62476	0.802573	0	1.1436	0	0	0.0936314	0	4.00497	5.68593	1.67394	1.07439	0.536844	3.38016	1.01974
CLIV_011113	TTLL12	-0.550357	0.255386	0.0311616	0.796927	134.39	181.648	72.7797	40.8435	200	138.93	164.036	211.323	130.537	228.428	130.792	111.321	124.417	151.032	168.862	253.326	396.205	301.323	141.61	18.8004	207.301	31.9872	174.455	19.6818
CLIV_005967	AZIN1	-0.461452	0.214433	0.0313999	0.800568	95.4371	79.3233	26.4489	4.41241	65.884	60.0009	32.0045	39.9228	15.3357	85.363	68.3987	94.7986	13.0855	86.6678	70.0262	42.599	28.3009	29.7928	46.53	10.1572	57.6703	9.93638	52.1001	7.02363
CLIV_007623	Mccc1	1.10377	0.513303	0.03153	0.800568	6.72461	21.0722	14.9274	1.93279	14.8683	2.5411	0.124566	1.06511	6.56619	15.8223	1.96558	12.1169	3.47579	5.43563	2.75423	0	0.0878998	1.54728	7.75803	2.48866	4.80062	1.84552	6.27933	1.54509
CLIV_005386	TNRC18	-1.45232	0.675342	0.0315155	0.800568	0.241851	1.37843	5.54203	0.585168	4.24241	0.105689	2.99371	0.326289	0.608944	2.48987	7.83937	4.68413	1.9794	0.0895951	6.85315	6.89136	7.52884	1.30672	1.7805	0.66596	4.40694	0.997078	3.09372	0.663113
CLIV_016224	Erc2	1.11688	0.519819	0.0316669	0.802606	20.4988	22.3005	2.14659	4.62724	9.92949	1.04748	15.8191	1.68377	15.1873	16.1034	3.62994	12.7779	1.06573	2.74614	0	11.0244	1.16214	3.36746	10.36	2.79132	5.76412	1.97079	8.06208	1.74866
CLIV_016067	VMO1	1.72839	0.805421	0.0318774	0.804921	5.07702	8.42451	172.967	41.2292	1.62901	11.3508	13.3885	8.28779	36.2087	12.0658	21.679	11.4835	6.8413	0	9.11986	0	0	9.52862	33.1736	18.0663	7.85756	2.39366	20.5156	9.35796
CLIV_021023	Akt2	1.80648	0.842065	0.0319287	0.804921	8.61103	9.22309	5.67297	7.92186	11.0739	1.3141	0	3.95025	0.372604	4.00902	2.56504	0	0.100635	1.50062	0	0	1.31981	2.67881	5.34887	1.37821	1.35266	0.491093	3.35076	0.859377
CLIV_004480	PLXNA2	1.88268	0.877436	0.0319002	0.804921	7.54792	11.9971	1.33433	10.7974	8.83218	1.79929	0	0	0	1.83516	0.0773321	6.05933	0.0988015	0	4.7473	0	0	0	4.70091	1.67342	1.42421	0.785108	3.06256	0.980728
CLIV_004873	FAM120B	-1.18581	0.553562	0.0321814	0.806985	17.6814	11.4054	15.2523	0.137648	1.94966	16.6571	4.24274	1.51901	1.10618	27.8324	19.4798	3.6192	6.06495	16.7445	15.1082	8.12353	27.0786	3.60467	7.77238	2.45648	14.184	3.14949	10.9782	2.08766
CLIV_021086	Huwe1	1.87747	0.87627	0.0321478	0.806985	0.149279	0.520415	5.39573	40.5486	0.784799	1.00653	0	0.820408	0.326378	0.145386	8.84707	0	0.777917	0	1.63544	0	0	0	5.50579	4.41459	1.26731	0.965494	3.38655	2.25146
CLIV_017351	Txn2	0.373826	0.17466	0.0323302	0.808897	98.2135	120.029	193.496	368.011	190.671	146.07	295.856	197.161	190.134	113.211	157.459	119.982	227.251	104.682	157.444	207.544	122.253	144.605	199.96	28.2142	150.492	14.1888	175.226	16.4518
CLIV_013041	ZNF236	-1.83533	0.857717	0.0323719	0.808897	0.330899	0.005155	2.06509	0.0251067	0.0130838	12.3098	0.135249	0	0.0410328	3.35748	3.74853	0.00453409	5.84956	2.19483	2.86027	2.82543	0.230066	0	1.65838	1.34976	2.34119	0.65876	1.99978	0.733239
CLIV_011507	ANAPC10	0.701477	0.328149	0.032543	0.810501	13.2001	40.865	23.3663	47.6217	36.1813	5.23675	21.2887	8.91531	19.4153	13.9179	23.5458	16.1048	9.31873	16.3335	4.18118	23.8063	6.6404	7.97712	24.0101	4.88167	13.5362	2.36876	18.7731	2.92245
CLIV_014515	FAM210A	2.0033	0.937178	0.0325505	0.810501	41.1583	10.3434	15.4861	29.5977	0.0273707	0.049055	9.30789	8.22631	10.4849	6.58169	0.168602	30.2544	0	7.88393	0	0.542517	0.0329485	0	13.8534	4.49354	5.05157	3.3155	9.45251	2.9115
CLIV_003002	ATP6V0B	0.329419	0.154255	0.0327159	0.811767	405.36	486.564	393.067	1355.78	523.644	501.957	660.393	573.969	713.298	358.954	361.34	253.019	915.465	497.315	467.284	616.494	568.171	433.741	623.781	98.0569	496.865	64.1536	560.323	58.8869
CLIV_010424	CNNM2	-1.20443	0.564678	0.0329281	0.815603	2.65671	0.613132	0.576083	0.0601132	4.46871	11.2212	0.502077	0	11.4633	6.81208	2.15443	7.97263	0.925666	0.65645	8.53018	2.17698	0.351837	11.4457	3.50681	1.55739	4.55844	1.38199	4.03263	1.01801
CLIV_002715	Rabl5	-0.649158	0.304746	0.0331587	0.81703	75.3361	81.2184	57.6944	45.3477	14.3415	121.184	54.1256	52.311	135.151	127.073	51.8525	137.176	88.1474	63.1834	62.2134	119.557	112.661	175.232	70.7455	12.6027	104.122	13.6457	87.4336	9.87756
CLIV_007097	PEX11G	1.91751	0.900019	0.0331288	0.81703	49.9239	18.3833	12.0536	0.235547	9.78957	16.182	26.5555	37.9246	16.6032	4.03323	2.35428	23.2308	0.035941	9.5602	14.2652	0	0	0	20.8501	5.0552	5.94218	2.73503	13.3962	3.32286
CLIV_000435	DGKZ	-1.44611	0.679257	0.0332576	0.818045	32.3656	4.87883	7.76013	1.68948	7.72991	0.0458141	0.413255	0.0210674	3.56792	19.6255	8.06891	12.8433	8.96898	3.08345	36.8357	8.58463	0.338311	17.5856	6.49689	3.38948	12.8816	3.63563	9.68924	2.53234
CLIV_011687	RPL32	0.422197	0.198426	0.0333594	0.819128	1635.61	1230.76	1858.08	3734.55	1554.11	1379.96	1860.91	1573.65	1657.58	1107.16	1477.66	1524.56	1658.38	1481.4	1402.5	1324.36	1324.07	805.344	1831.69	247.207	1345.05	84.8708	1588.37	139.845
CLIV_010203	JAKMIP2	1.94637	0.915494	0.0335004	0.821057	2.72628	5.56682	0.256666	4.15041	3.91281	6.69235	5.58827	2.25378	6.19843	5.13382	3.37261	0	0.158266	0.845264	2.05241	0.07608	0	0	4.14954	0.702896	1.29316	0.619564	2.72135	0.571449
CLIV_019099	DYM	2.21211	1.0408	0.0335539	0.821057	22.409	0	7.20706	0	0	0	8.87853	0.300763	0.380861	6.91926	0.0609149	0	0	0	0	0	0	0	4.35291	2.53486	0.775575	0.76799	2.56424	1.35605
CLIV_008363	TPRKB	2.1397	1.00757	0.0337016	0.822291	0	6.6389	6.64128	0	2.33091	8.55414	19.7909	0.0562411	21.7624	0	5.02344	0	0	0	0	8.73627	0	0	7.30831	2.7673	1.52886	1.05752	4.41858	1.59882
CLIV_010528	Protein of unknown function	1.18234	0.557658	0.0339902	0.824611	15.9262	14.8132	2.30229	27.774	13.3383	8.49429	3.65952	6.10125	8.84795	2.70281	3.23569	10.2837	1.62756	5.11614	0.288346	12.7401	6.29274	3.69164	11.2508	2.60746	5.10875	1.35953	8.17976	1.60916
CLIV_004681	BORA	-1.90835	0.899933	0.0339595	0.824611	4.82043	6.71599	1.69252	0.0359744	0	0	0.0337709	0	0	11.0992	5.44173	2.41006	0.0617717	0.679594	8.20911	9.67658	0.417661	0	1.47763	0.846214	4.22175	1.49011	2.84969	0.895366
CLIV_010729	Protein of unknown function	0.49465	0.233687	0.0342839	0.826768	83.8781	54.2965	102.666	220.508	95.9204	74.6452	112.382	44.8594	83.5014	70.1445	64.9728	61.4149	86.7697	59.9123	68.022	55.2482	55.0906	61.0891	96.9619	17.0459	64.7405	3.24088	80.8512	9.27938
CLIV_003825	metrnl	1.98759	0.938426	0.034175	0.826768	0.0855959	3.39479	99.7345	0	0.0600242	14.4338	116.506	0.181056	43.5121	20.5551	69.5178	0	0	0.0495032	0	0.137945	0.0377228	0.367499	30.8787	15.3896	10.074	7.7657	20.4763	8.73394
CLIV_012485	NEFM	1.81019	0.855518	0.0343529	0.826768	0.0421543	0.0860352	51.555	0	19.9411	0.0571301	0	0	0	0.0618306	12.6357	0.0296842	0	0.0350239	0.0140973	0	0	0	7.9646	5.87445	1.41959	1.40203	4.6921	3.03518
CLIV_010198	KDM3B	1.1613	0.548898	0.0343709	0.826768	2.57787	0.371797	2.85902	0.374125	1.92794	4.9265	0.658035	1.84545	0.344785	1.00868	6.7783	0.286694	1.18369	0.204045	0.322036	0.0304502	0.67579	0.254804	1.76506	0.513751	1.19383	0.709919	1.47945	0.430682
CLIV_014311	DAPK3	0.393513	0.186194	0.0345614	0.829943	137.689	40.4171	64.694	38.6468	136.948	106.754	88.1059	31.6358	38.6697	87.063	73.7038	32.2582	29.4746	69.7856	115.235	57.4219	31.7257	26.3182	75.9511	14.3195	58.1096	10.3257	67.0303	8.83261
CLIV_012030	Slc9a2	2.05947	0.974802	0.0346255	0.830075	0	0	0.0807037	0	0.13904	11.484	0.242636	1.46821	4.8553	0	3.87432	0.0286228	0	0	0	0	0.016726	0.323243	2.02999	1.29427	0.471435	0.426805	1.25071	0.687554
CLIV_010918	Kcnn2	-0.868588	0.411271	0.0346901	0.830219	45.2516	25.8188	2.20636	31.5773	73.0048	29.1417	61.3717	53.0494	141.359	161.083	29.5044	59.6493	71.2996	52.2919	75.6219	165.328	23.5097	138.362	51.4201	13.2613	86.2944	18.2279	68.8572	11.7236
CLIV_018342	LONP1	0.464448	0.220052	0.0348037	0.831533	27.8268	26.4689	39.3024	55.0326	25.3431	27.9857	30.5208	47.7431	30.3074	21.2861	28.5919	14.8734	28.8316	24.9482	21.0303	17.7117	43.9206	31.0386	34.5034	3.51338	25.8036	2.89023	30.1535	2.44601
CLIV_014795	DCDC2	-0.814055	0.385945	0.034923	0.831578	21.702	45.9783	3.41681	36.8894	8.11314	65.4421	9.82322	17.2754	48.0297	16.2358	17.3778	52.9316	98.6836	23.7227	46.9228	43.6304	69.3774	31.0812	28.5189	7.15679	44.4404	8.95876	36.4796	5.88762
CLIV_003802	UBE2O	-1.75136	0.830083	0.0348705	0.831578	1.57279	0	4.81693	1.12847	5.68104	2.0748	0.0502297	1.21504	0.0219838	7.99871	0.982096	3.66498	10.8309	15.092	3.74329	0	15.9783	11.1827	1.84014	0.692551	7.71922	1.97747	4.77968	1.24146
CLIV_010165	NDFIP1	0.521524	0.247898	0.0353972	0.833069	156.262	215.377	169.372	337.043	331.21	215.396	246.241	135.021	122.55	178.131	188.75	144.829	184.437	186.753	201.814	70.1626	112.421	89.9514	214.275	26.3118	150.805	16.2135	182.54	16.852
CLIV_006724	MORN4	-0.460952	0.218907	0.0352306	0.833069	115.102	80.948	19.3604	176.35	233.124	89.1444	170.66	173.487	241.589	103.593	32.028	143.907	303.492	195.651	223.684	204.717	277.05	288.38	144.418	24.5647	196.945	30.1919	170.681	19.9258
CLIV_019343	Senp8	-0.742295	0.352394	0.0351669	0.833069	65.4054	38.2263	13.8648	35.949	21.39	74.5547	67.8626	43.0908	21.4883	86.4195	52.4481	57.2392	113.425	17.06	68.5868	46.5854	118.282	90.1815	42.4258	7.41994	72.2475	10.9748	57.3366	7.3738
CLIV_000071	LPPR5	-0.767117	0.364541	0.0353494	0.833069	47.379	31.6008	5.78867	5.64606	21.3463	14.1275	6.57452	13.6982	23.1259	44.0591	29.2268	43.5614	14.8627	18.9359	61.3083	24.6504	20.8595	11.2776	18.8097	4.633	29.8602	5.49804	24.3349	3.73616
CLIV_007446	Usp19	-0.828759	0.393603	0.0352416	0.833069	20.2903	42.4308	15.4128	0.577915	14.9396	8.74868	5.68845	7.65451	20.1033	28.1655	26.1969	10.0676	2.16061	21.3106	29.692	30.293	27.5824	21.6159	15.094	4.07279	21.8983	3.23016	18.4962	2.65309
CLIV_004851	Mllt4	-0.684793	0.325306	0.035285	0.833069	15.6566	7.67923	6.18729	19.9932	19.391	15.0404	8.62329	4.40134	17.0288	27.7599	12.3441	31.3427	11.5021	23.9137	28.7066	20.6879	7.87927	17.5775	12.6668	1.98613	20.1904	2.79819	16.4286	1.89813
CLIV_003316	Dhrs3	1.88331	0.893722	0.0350944	0.833069	8.95083	0.647964	18.3307	0.0357441	2.71418	7.6539	8.15659	7.88719	7.80044	5.44831	3.56485	0	0	13.2514	0.00837188	0	0	2.59143	6.90862	1.83532	2.76271	1.47203	4.83566	1.24707
CLIV_005433	CCR3	2.19294	1.04271	0.0354564	0.833079	0	0	0	4.89108	26.5966	0	0.169967	0.0397129	0.121889	0	0	0	0	5.60876	0	0	0	0	3.53547	2.93175	0.623196	0.623196	2.07933	1.49616
CLIV_002968	PRDX1	0.426055	0.203135	0.0359586	0.833692	1019.85	882.865	1864.85	3478.99	753.011	1049.9	1615.8	1097.82	1361.05	859.376	1253.62	976.616	1741.93	631.72	958.72	1238.88	1064.14	588.346	1458.24	278.893	1034.82	117.389	1246.53	155.501
CLIV_005856	RPL39	0.539258	0.257047	0.0359145	0.833692	1387.77	727.996	1300.06	3733.01	1304.98	1504.97	938.296	802.488	1063.95	1081.18	825.839	1031.89	1163.98	1139.77	1195.14	489.634	795.863	481.016	1418.17	302.876	911.59	93.0641	1164.88	165.518
CLIV_009654	RPS20	0.497698	0.23696	0.0356987	0.833692	393.313	280.96	426.301	1221.46	454.22	330.246	347.952	296.635	251.385	286.796	259.317	325.264	414.465	385.591	313.458	189.159	289.638	157.88	444.719	99.6515	291.285	27.6347	368.002	53.502
CLIV_005026	GTF3A	0.845424	0.403176	0.0360014	0.833692	37.4571	6.37905	17.1258	18.769	37.9169	10.0882	12.4311	22.2797	22.5259	11.327	17.3986	2.70564	13.6021	23.6459	29.1842	3.4545	3.37676	16.5761	20.5525	3.69954	13.4745	3.11411	17.0135	2.49778
CLIV_014631	ERI1	1.55051	0.737822	0.0356	0.833692	0.149724	28.6181	13.2248	32.9655	21.8973	14.1887	12.8755	12.5821	5.86371	20.5151	3.98286	15.2894	6.56503	7.31193	9.22555	1.87467	0.316723	0.009597	15.8184	3.47197	7.23232	2.3125	11.5253	2.27569
CLIV_001526	BAI3	-1.43368	0.683458	0.0359325	0.833692	1.70087	16.9489	1.65577	7.47978	0.181377	4.05471	0.383414	8.67772	10.9381	21.1488	18.1434	2.46739	9.75403	24.813	8.11883	26.2732	5.7821	14.257	5.78007	1.8993	14.5286	2.85416	10.1544	1.97259
CLIV_006430	STOM	1.92618	0.917953	0.035875	0.833692	12.6578	0.0206932	20.7891	0	0	0	0.274372	0	7.4743	0.658167	28.1134	0	0	0	0	0.0192926	0	0	4.57959	2.52651	3.19898	3.11514	3.88928	1.95276
CLIV_003450	KBP	-2.08137	0.992647	0.0360121	0.833692	0.272804	1.24389	0.963492	0	0.166078	0	0	0.481662	1.98081	3.59598	0	9.91149	5.66558	6.85125	0.203457	7.86053	11.4837	0	0.567637	0.230738	5.06355	1.45848	2.8156	0.900161
CLIV_013727	Protein of unknown function	0.81965	0.390339	0.0357429	0.833692	3.10104	1.80131	3.30755	1.4948	6.21891	5.1635	1.39328	1.04238	6.03951	2.30616	3.59187	0.0987905	0.0495795	4.03507	3.96588	1.49722	0.58384	1.34458	3.2847	0.68488	1.94144	0.536316	2.61307	0.452306
CLIV_000345	PDE4B	1.08974	0.520199	0.0361842	0.834062	7.25151	15.9765	4.84813	0.672018	11.9645	7.495	0.35082	2.84425	9.28724	5.17436	9.08505	1.74097	0	8.05635	0.887861	0.872383	1.72969	4.20049	6.74333	1.73336	3.52746	1.10206	5.1354	1.06996
CLIV_016184	RBPMS	2.05484	0.981435	0.0362861	0.834062	0.0243796	0.0982887	29.9837	0	0	0	17.1591	0	0.0919823	0	12.4885	0	0	0	0	0	0	0.0174083	5.26194	3.62147	1.38955	1.38737	3.32574	1.93889
CLIV_011594	Polr1a	1.92069	0.916825	0.0361765	0.834062	4.98223	0	6.17351	0.0108783	9.10701	0.0431958	1.68149	3.75934	0.171116	0.356079	3.01178	0	2.02866	1.10441	0	0	0	0.0218586	2.88097	1.10657	0.724754	0.369043	1.80286	0.623325
CLIV_016511	Lin9	-1.97889	0.946529	0.0365568	0.836732	2.28755	0.0776073	5.14959	0.0517423	0	0	3.08284	0	0	11.5099	8.65206	0	1.06164	7.63741	0	9.42519	3.22828	0.376612	1.18326	0.630948	4.65457	1.54203	2.91891	0.911247
CLIV_015406	DCLK2	-1.14563	0.54831	0.0366724	0.838025	40.0683	18.2708	2.21574	0.41875	44.1	6.07114	22.2964	37.4275	14.4531	50.8304	40.0298	26.5402	21.3169	39.1648	28.8986	18.2083	31.1812	43.2336	20.5913	5.54886	33.2671	3.58736	26.9292	3.55466
CLIV_009246	Gps1	-0.418251	0.200374	0.0368565	0.840013	48.2445	73.1151	49.762	19.3159	44.7998	58.6196	53.6183	41.5442	48.216	58.4605	65.4713	56.1208	54.2476	70.5657	49.9445	69.1522	68.0697	89.2922	48.5817	4.78709	64.5916	3.92704	56.5867	3.57632
CLIV_012727	HEPH	2.12475	1.01803	0.036878	0.840013	8.98059	0	3.86567	0.116251	12.6134	0.832299	1.15877	1.20959	0	0	0.142839	0	0	0	15.1319	0	0.0324658	0.00638966	3.1974	1.51929	1.70151	1.67887	2.44945	1.11321
CLIV_018937	DGKI	-0.593604	0.284538	0.0369604	0.840537	89.5238	44.5859	8.28299	2.23008	25.89	72.6245	11.9284	41.8605	42.4037	64.8959	14.558	69.2267	16.4522	41.5936	53.8311	19.762	59.6014	72.9581	37.7033	9.80321	45.8754	7.85191	41.7894	6.1726
CLIV_017121	PIP4K2A	-1.19676	0.574257	0.0371587	0.841335	10.0592	1.8496	6.40741	0.0793589	15.5486	10.74	15.0323	9.53853	10.5729	25.313	17.3496	7.94385	33.2599	9.29357	9.6515	29.1182	45.9799	11.3337	8.86977	1.76171	21.027	4.41251	14.9484	2.73587
CLIV_017464	LDLRAP1	0.816347	0.391828	0.0372121	0.841335	4.99494	15.6067	2.49455	5.7561	11.0495	17.4529	12.278	18.6882	12.1009	3.31739	3.41326	3.59486	7.75929	3.40774	10.0664	4.62877	4.56966	19.9666	11.158	1.9021	6.74711	1.82571	8.95254	1.38625
CLIV_005195	PHF16	1.50972	0.724188	0.0370955	0.841335	5.50141	4.97078	1.30414	0	0.676703	0.0171257	1.01929	0	0.0113751	0.498291	2.29455	6.58163	0	0.0217729	0	0.120112	0	0	1.50009	0.725716	1.05737	0.733936	1.27873	0.503535
CLIV_004832	PACRG	0.875878	0.421064	0.0375114	0.842847	121.963	86.5433	44.312	484.393	73.3017	53.2868	105.815	175.114	163.966	18.2683	53.1235	11.9259	117.913	53.0971	90.9857	72.7434	92.6475	155.892	145.411	44.9731	74.0663	15.413	109.738	24.6303
CLIV_007896	CCDC132	-0.718436	0.345424	0.0375379	0.842847	46.1437	15.6086	26.1309	3.52784	9.87901	30.6852	1.03824	11.3112	11.3508	57.0311	39.2527	46.3122	2.90995	35.888	49.2788	5.90182	11.6191	9.52471	17.2973	4.81954	28.6354	7.01551	22.9663	4.3516
CLIV_006633	CEP63	1.42853	0.686661	0.0374885	0.842847	0.149426	11.8959	9.26347	8.41275	11.9644	10.6671	5.04552	17.6486	1.86269	0.47084	12.2869	30.3078	4.69901	5.56049	1.09407	0.334005	0.110428	0.0294437	8.54554	1.81895	6.09922	3.3109	7.32238	1.85629
CLIV_010388	MAP3K5	1.80639	0.86798	0.0374204	0.842847	6.68794	0.0196394	6.36201	0.0636386	7.25077	0.0155455	0.221628	1.75837	0	0.116855	4.55049	0	0	8.68913	0.0325796	0	0	0	2.48662	1.08828	1.48767	1.02946	1.98714	0.736686
CLIV_013311	STRADB	0.548068	0.263854	0.0377864	0.84333	32.2567	49.1374	42.8189	18.634	33.6551	40.9659	27.8146	17.6619	30.9775	33.2391	54.7569	18.7117	14.9801	40.8764	37.4781	12.917	11.7633	8.60106	32.658	3.52142	25.9249	5.37935	29.2914	3.22386
CLIV_018543	CCDC42	-1.28626	0.619042	0.0377261	0.84333	12.9013	0	3.485	0.715677	17.7615	6.5166	0.0260116	5.34974	0.773229	15.0487	12.2873	1.71493	14.5414	16.1253	7.00971	0	30.7076	1.14239	5.28101	2.0925	10.953	3.26074	8.11702	2.00128
CLIV_008117	CCND1	1.14171	0.549449	0.0377169	0.84333	0.148137	0.0856466	38.0783	0.304612	1.48508	1.54971	5.48034	3.82282	3.99478	0.169076	24.8301	0.00916241	0	0.280419	0.421718	5.15069	1.39329	6.31719	6.10549	4.04797	4.28574	2.68713	5.19562	2.36712
CLIV_020310	SDC1	1.61375	0.776943	0.0377975	0.84333	0	0.0236551	28.2264	0	0	0.134052	0	0.0837376	0.77065	0	3.56319	0.0103749	0	0.0327798	0.0491277	0	0	0.128372	3.24872	3.1233	0.420427	0.393093	1.83457	1.56502
CLIV_009763	Protein of unknown function	-0.654975	0.316004	0.0382021	0.851018	52.1304	31.3329	6.85749	9.211	31.7033	40.3979	12.7269	17.8884	25.4512	38.3555	24.9964	49.396	26.2775	64.7865	55.3199	7.20963	26.5675	71.0237	25.2999	5.05145	40.437	7.04141	32.8685	4.58692
CLIV_014505	CLDN11	1.93951	0.93619	0.0382924	0.851691	9.15778	5.60232	5.52603	14.0511	0	0.0798135	10.4513	12.5866	0	0	13.3802	0	0.270358	0	0	0.0260539	16.2874	0	6.38388	1.84125	3.32933	2.18779	4.85661	1.43566
CLIV_011595	ptcd3	-0.65275	0.315421	0.0385033	0.854609	20.165	45.3997	16.0302	3.97305	6.79494	11.9763	56.7576	74.891	32.5831	28.2636	35.7977	29.529	19.3024	24.4948	38.1465	57.926	78.0773	23.4933	29.8412	8.17124	37.2256	6.35927	33.5334	5.10173
CLIV_018840	HEBP1	1.19536	0.577743	0.0385443	0.854609	16.3048	2.78603	135.027	6.91233	18.5076	17.7564	42.994	20.4636	4.23274	2.65304	88.127	7.47911	5.21767	11.766	6.5225	7.07136	15.052	0.0114624	29.4427	13.7915	15.9889	9.13883	22.7158	8.18947
CLIV_005793	SERINC2	-0.773424	0.374249	0.0387715	0.855277	52.8583	19.1073	57.6903	25.0343	47.818	19.8771	130.013	52.1172	132.867	33.076	71.4285	127.439	138.992	62.0848	48.1998	107.695	80.4141	217.271	59.7092	14.4252	98.5111	18.9534	79.1101	12.4751
CLIV_003879	FAM173A	0.606644	0.294067	0.0391177	0.855277	23.6112	19.0052	22.6685	33.5393	27.1016	25.6239	25.9183	35.7997	20.2761	8.34945	10.8099	4.67484	27.8182	38.1056	19.7319	27.1279	35.2618	13.8324	25.9493	1.87346	20.6347	4.01768	23.292	2.24483
CLIV_006063	NBN	-0.686236	0.332555	0.0390625	0.855277	14.4652	22.7108	14.4423	2.79743	7.71814	19.3889	4.57558	11.4193	26.3028	42.0215	26.1927	8.24032	13.3281	12.7837	26.6901	14.5262	19.5173	22.9418	13.7578	2.67862	20.6935	3.41047	17.2257	2.26549
CLIV_012316	PPP6R3	-0.808705	0.391793	0.0390073	0.855277	7.77752	4.15646	16.9477	0.887025	0.32753	16.2255	9.84853	4.53763	4.34634	7.38329	24.2973	20.8209	2.07389	5.39523	18.2903	7.39497	6.16511	6.97082	7.22825	2.02552	10.9769	2.64362	9.10256	1.67822
CLIV_000629	HECTD1	-1.15743	0.559999	0.0387486	0.855277	4.25092	7.35667	5.37677	0.0811479	9.15709	11.2313	0.201479	0.93964	2.24363	8.47456	18.6196	15.7782	6.21517	8.53396	6.25709	3.23891	0.278041	9.24169	4.53763	1.35272	8.51525	1.90562	6.52644	1.23193
CLIV_002585	nkain4	1.74019	0.841597	0.0386665	0.855277	0	0.0566561	34.386	0.0589298	0	14.7831	0	9.4576	29.1702	0	11.9378	0	0	0	3.54144	0	0	11.8786	9.76805	4.53774	3.03976	1.71995	6.40391	2.49133
CLIV_005757	Zc3h12a	2.16029	1.04684	0.0390535	0.855277	1.22763	0	0.608888	0	0.0413031	19.6152	0	0	9.42626	0.657707	0.0133433	0	0	0.127064	0	0.0233998	0	0	3.43548	2.26467	0.0912793	0.072117	1.76338	1.17151
CLIV_004368	KIAA1324	2.21469	1.07285	0.0389883	0.855277	2.65153	10.8662	4.75796	0	0	4.31214	0.232156	0.0169057	0	0	1.55873	0	0.0519999	0	0	0	0	0	2.53743	1.22726	0.17897	0.172565	1.3582	0.665733
CLIV_003753	MBTD1	1.99711	0.967157	0.0389295	0.855277	3.76931	2.87603	2.80421	0	9.18982	1.72874	0	0	0.130704	0.204733	0.73875	0	0	2.36188	0	0	0.514382	0	2.27765	0.993816	0.424416	0.258456	1.35103	0.546459
CLIV_002001	CLIC6	2.13566	1.03593	0.0392478	0.8568	0	0.0334288	21.3023	0	0.467446	0	2.05195	0	0.0345165	0	5.14497	0	0	0	0	0	0	0	2.6544	2.34167	0.571663	0.571663	1.61303	1.1962
CLIV_003740	SPATA20	0.406203	0.197168	0.0393805	0.857798	26.953	31.6879	23.7638	16.811	31.7867	34.9917	18.3124	59.1845	34.9595	14.054	15.7184	32.0261	10.0713	35.4628	30.252	18.064	29.2129	32.8324	30.9389	4.18011	24.1882	3.19835	27.5636	2.68114
CLIV_019885	Abcg1	2.10743	1.02311	0.0394146	0.857798	0.0214787	0.0710272	54.435	0	0	1.16059	6.18656	0	0	0.0458622	9.8182	0	0	0	0	0	0.019054	0	6.87496	5.98309	1.09812	1.09002	3.98654	3.03203
CLIV_012043	RPL31	0.516999	0.251165	0.0395516	0.85797	465.865	264.759	686.392	1328.2	320.104	474.744	385.142	432.253	407.276	408.12	360.351	207.987	454.35	392.686	460.071	193.9	424.335	219.843	529.415	107.287	346.849	36.3669	438.132	59.2426
CLIV_014848	GTF2H2	-1.09128	0.530298	0.0396042	0.85797	31.3251	10.9242	5.20126	0.303333	0.923973	13.565	11.7347	0	1.11523	34.584	24.7892	28.4682	0.197099	13.7554	10.5388	13.0019	0	10.7544	8.34364	3.38503	15.121	3.99343	11.7323	2.66907
CLIV_012307	PHTF2	-1.03361	0.502164	0.0395595	0.85797	17.7905	27.3195	4.14031	4.79793	8.62005	14.6217	0.999431	0.334065	1.961	28.7767	11.3705	26.0992	4.54471	25.7597	7.23612	5.69609	9.46729	6.64599	8.95383	3.06081	13.9551	3.30963	11.4545	2.26926
CLIV_011750	CSNK1E	1.43071	0.695661	0.0397226	0.85922	28.8923	60.7824	54.5404	68.8403	22.7922	74.7266	60.2422	42.9651	21.7634	17.8135	9.70836	45.5762	58.5042	17.5736	52.6948	18.1351	0.106412	0.0281107	48.3939	6.68489	24.46	7.3987	36.427	5.64082
CLIV_007715	etnppl	2.20631	1.07427	0.039997	0.863837	0	0.0440579	37.6681	0	0	0	3.49257	0	0	0.0188783	1.57908	0	0	0.015036	0	0	0	0	4.5783	4.15404	0.179222	0.175	2.37876	2.08616
CLIV_014482	Wbscr22	0.776195	0.378055	0.0400599	0.86388	30.6197	18.2183	18.7288	61.8261	88.7306	15.7857	49.481	124.572	42.0071	28.8458	22.262	3.08696	92.0524	25.6615	4.51458	17.2121	71.1563	62.9195	49.9966	12.247	36.4123	10.4585	43.2045	7.98384
CLIV_004126	DUSP19	-0.369571	0.180796	0.0409405	0.871103	362.288	423.838	124.754	428.627	335.322	322.939	272.644	427.379	479.173	552.167	235.439	596.204	603.577	336.371	473.08	567.342	394.008	351.663	352.996	35.7548	456.65	44.262	404.823	30.3278
CLIV_005243	Tmprss7	-0.515011	0.25224	0.0411765	0.871103	120.984	206.183	29.2358	38.4819	168.249	163.758	94.1588	176.851	140.732	166.922	133.536	144.058	81.7472	192.544	193.299	126.582	230.984	231.931	126.515	20.5826	166.845	16.7505	146.68	13.7702
CLIV_014450	PNRC1	0.377657	0.185289	0.0415288	0.871103	236.948	134.336	209.97	76.0089	194.16	143.944	89.0569	45.0525	62.5062	178.778	147.86	93.091	111.42	145.864	138.988	29.2498	58.8746	36.5571	132.442	23.1156	104.52	17.8093	118.481	14.554
CLIV_006129	Protein of unknown function	-0.594224	0.291326	0.0413784	0.871103	78.1842	148.658	11.8698	31.4598	20.6357	182.392	70.72	86.6066	230.462	90.0876	38.0217	186.622	67.0814	61.6015	138.674	193.587	117.011	162.155	95.6653	25.354	117.205	18.9091	106.435	15.563
CLIV_016123	SPG20	-0.735404	0.361145	0.0417187	0.871103	51.109	126.974	94.4562	7.28478	106.451	145.907	15.5696	53.771	52.7597	184.061	66.4936	187.24	51.0417	124.828	160.461	66.2924	32.0496	101.301	72.698	16.1084	108.196	19.5857	90.4473	13.0324
CLIV_006704	CUTC	0.813078	0.398684	0.0414098	0.871103	55.8246	62.9307	33.0493	153.786	79.7928	32.7687	102.603	64.7965	53.2861	25.3495	49.7694	28.6105	97.9314	4.98455	42.2562	65.2352	60.3979	21.8916	70.982	12.6267	44.0474	9.32469	57.5147	8.28499
CLIV_010414	Trim8	-0.453046	0.221622	0.0409305	0.871103	18.8607	14.1275	42.2359	11.7048	18.4231	50.8835	46.2188	73.1597	68.0233	30.4594	70.7389	43.3183	20.3889	25.7403	56.5881	38.6612	94.1612	54.9998	38.1819	7.81708	48.3396	7.85661	43.2607	5.51536
CLIV_014137	Protein of unknown function	-0.757272	0.370915	0.041188	0.871103	12.8057	12.174	2.88953	2.22168	30.0745	36.9973	14.2928	12.708	7.49064	42.4	13.3333	12.9371	0.98243	33.808	40.7113	26.508	27.906	16.1801	14.6282	3.89938	23.8629	4.65852	19.2456	3.15247
CLIV_003694	TSEN54	-1.08044	0.530592	0.0417216	0.871103	6.22837	6.58223	14.4433	0.364002	20.4965	0.6427	7.35769	32.527	21.7065	6.86572	22.5594	17.8476	17.558	16.8953	19.0111	11.4378	44.2444	28.25	12.2609	3.61655	20.5188	3.5882	16.3899	2.66642
CLIV_009780	ASS1	1.51251	0.738884	0.040656	0.871103	5.30386	0.227548	36.3351	27.4841	0.34687	21.4682	14.3785	31.4194	14.9333	0.172271	10.0085	0	13.8266	5.09838	2.3819	21.1525	12.1043	0.0181756	16.8774	4.43799	7.19585	2.50267	12.0366	2.73614
CLIV_009294	Ermn	1.60034	0.784352	0.0413165	0.871103	0	0.0940047	106.55	10.0084	0	1.55438	1.14354	4.14332	21.0967	2.77245	5.56739	0.0596899	0.769455	0	0.0657748	4.27799	0.552177	5.47499	16.0656	11.5447	2.1711	0.794431	9.11835	5.86067
CLIV_016132	LRBA	-1.31408	0.642109	0.0407062	0.871103	29.7498	10.2855	1.63533	3.11241	0.619995	9.16502	1.63981	0	0	15.3668	5.5331	27.3046	8.00301	5.66573	19.5365	9.35181	8.33438	0	6.24532	3.20425	11.0107	2.7787	8.62799	2.13694
CLIV_009319	Protein of unknown function	-1.49933	0.733969	0.0410747	0.871103	2.2513	0	3.24799	5.10184	0.0548052	5.54331	0.0171467	6.62672	22.546	21.5624	13.1333	2.30032	22.1433	0	16.2169	0.0151617	26.8701	3.24612	5.04323	2.34434	11.7208	3.5201	8.38204	2.20555
CLIV_020128	REQ	1.82198	0.890736	0.0408082	0.871103	7.44071	2.59776	5.63569	13.904	12.349	0	18.3958	0.342187	30.7394	0.0793497	0.431742	0	0	1.47707	0	0.263511	15.5999	34.3342	10.1561	3.32252	5.79842	3.94765	7.97724	2.55803
CLIV_018163	ZNF253	1.63803	0.802443	0.0412208	0.871103	15.5732	0.0478943	10.0752	0.0929549	12.2299	16.9253	0.0519154	0.197841	13.2672	12.9407	4.80889	0	0	7.14517	4.49943	0	0	0	7.60682	2.45902	3.26602	1.51787	5.43642	1.49732
CLIV_016277	Macf1	-0.660304	0.323447	0.0412053	0.871103	2.14531	4.32782	1.81586	0.653792	2.53458	5.92923	1.73881	1.77725	2.43131	2.11841	7.93226	4.21149	2.48175	4.20153	5.4113	6.55748	4.40125	1.11436	2.59488	0.52875	4.26998	0.724165	3.43243	0.48004
CLIV_003520	TNS1	1.61942	0.793458	0.0412543	0.871103	4.98358	0.0336175	18.1789	0.0106585	1.50425	0.43271	1.21139	0.393462	3.49064	0	18.5656	0.00505632	0	0.0712186	4.09743	0.779486	0.066504	0.0475561	3.35991	1.93637	2.62587	2.04135	2.99289	1.36772
CLIV_014363	METTL21D	1.98332	0.974112	0.0417474	0.871103	0.135847	1.38303	4.32325	8.41659	0	9.23131	15.6902	0	0	0	1.35355	0	0	0	0.204762	12.7471	0.031361	0	4.35336	1.87192	1.59297	1.40201	2.97317	1.18281
CLIV_019647	Rasa1	1.8932	0.926868	0.0410938	0.871103	5.56633	0.467937	2.52298	3.84544	0	0.0419405	0.115884	1.9756	2.11642	0	5.0553	0	0.384661	0	1.07053	0.129531	0.0670284	0	1.85028	0.644866	0.745228	0.551174	1.29775	0.432766
CLIV_008649	EEF1B	0.439115	0.215907	0.0419702	0.873476	665.068	672.58	1259.38	2768.56	739.431	754.523	1193.77	680.994	825.489	542.569	978.124	552.58	1147.41	607.266	491.623	706.373	842.859	730.328	1062.2	226.003	733.237	73.3611	897.718	121.967
CLIV_002209	ASAH1	-0.334803	0.164651	0.0420115	0.873476	118.389	364.677	80.6353	67.9896	352.936	148.579	111.755	143.113	142.972	148.421	155.262	324.779	173.645	364.121	200.787	162.057	122.158	135.146	170.116	36.8415	198.486	28.7583	184.301	22.9303
CLIV_011093	FGFR1OP2	0.632589	0.311152	0.0420467	0.873476	62.9595	63.0926	44.728	17.2144	42.6298	69.0714	3.48985	4.31489	8.31684	86.1899	38.7994	45.026	7.9078	16.4198	59.8178	2.86513	4.08572	1.61452	35.0908	9.01183	29.1918	10.0207	32.1413	6.57629
CLIV_005164	HDHD1	0.593869	0.292492	0.0423182	0.873476	28.2491	63.833	36.8049	7.1931	22.1442	30.0228	44.2418	58.268	34.5243	21.2885	9.41907	41.0377	15.1046	22.8075	19.9352	36.1006	17.4925	14.1024	36.1424	5.84372	21.9209	3.4463	29.0316	3.71536
CLIV_003790	METTL23	1.11239	0.548401	0.0425163	0.873476	6.14503	22.9548	5.49847	31.8026	11.5241	8.34404	72.7383	58.3038	38.4663	5.07967	2.65133	12.6114	0	21.2338	13.5054	6.29213	35.7833	4.76651	28.4197	8.08761	11.3248	3.75211	19.8723	4.79589
CLIV_016339	MPLKIP	0.751877	0.370213	0.0422619	0.873476	21.6192	14.1044	6.2358	13.9248	22.7131	7.96425	16.484	12.9537	6.77338	17.0983	2.95442	5.01159	8.90171	14.5184	9.08882	1.90857	8.32803	10.7227	13.6414	2.00358	8.72584	1.67307	11.1836	1.39947
CLIV_018447	CTPS2	1.24796	0.615172	0.0424961	0.873476	10.7872	24.9055	16.6135	0.652675	26.4128	12.8106	11.0876	0.993411	14.7623	14.9122	0.46574	7.0774	0.983152	26.9665	10.8563	0.0539291	0.162519	6.66517	13.2251	2.98737	7.57143	2.99818	10.3982	2.16448
CLIV_001043	SLIT3	-1.19878	0.590978	0.0425125	0.873476	4.10763	20.2133	4.1723	0.575911	2.51928	12.6879	3.31761	0.101378	0.365655	9.45113	5.92512	11.1949	2.5915	6.94004	27.6456	2.76651	5.2247	19.0484	5.34011	2.2516	10.0875	2.76607	7.71383	1.82334
CLIV_007885	CASD1	1.73557	0.855717	0.0425394	0.873476	4.19513	4.61085	1.85601	0.0923459	13.4545	0.0226015	0.805632	2.31435	0.287329	4.63941	0	0.012928	0	9.36108	0.418894	0.0323501	0	0.196123	3.07097	1.41689	1.62898	1.08964	2.34997	0.88449
CLIV_008566	E2f4	2.04494	1.00744	0.0423726	0.873476	6.51153	0	2.26134	0.233827	8.40329	0.0302963	6.08839	0	2.12614	5.56773	0.0195978	1.20516	0	0	0	0	0	0.0159147	2.85053	1.09699	0.756489	0.61579	1.80351	0.660952
CLIV_004033	MAOA	2.0298	1.00125	0.0426362	0.874197	0.574284	0.0139796	23.3073	0	0	0.174655	11.1019	0	0.244643	0	6.13514	0	0	0	0	0	0	0.369006	3.9352	2.70681	0.722683	0.677779	2.32894	1.40848
CLIV_015081	Wasl	0.625111	0.308552	0.04277	0.875672	3.98275	7.43492	6.51521	5.07672	2.81873	7.01682	1.68609	1.25302	10.5342	4.35649	3.79362	1.98858	3.65012	3.59882	8.61414	0.927936	1.06077	2.47384	5.1465	1.01069	3.38492	0.770913	4.26571	0.652549
CLIV_006654	SCLY	1.86575	0.922101	0.0430354	0.879835	18.8676	17.1549	2.54544	0.276216	23.2341	16.9972	11.0784	0	0	1.45088	4.27199	3.83833	0	0	17.7814	0	0	0	10.0171	3.12963	3.03807	1.93002	6.52758	1.97417
CLIV_006329	Aif1l	0.729923	0.360938	0.043146	0.88075	76.3311	146.051	3613.72	61.182	82.2039	184.092	904.933	375.488	469.056	105.177	1054.38	62.3519	171.746	64.7062	107.819	162.823	307.653	188.275	657.006	380.524	247.215	103.986	452.11	197.697
CLIV_003022	WDR65	0.768539	0.38014	0.0432045	0.88075	7.45873	21.0005	7.53744	4.2245	19.4127	3.03813	14.1761	19.8623	11.2778	18.4669	1.73519	4.44653	5.15366	23.5346	1.92254	8.332	11.4722	1.93098	11.9987	2.31043	8.55496	2.61942	10.2768	1.74495
CLIV_013453	tamm41	0.784159	0.388063	0.043311	0.881101	16.7902	38.2526	4.86891	2.40249	13.0768	27.1511	9.61631	11.0657	27.5398	30.2353	3.72033	33.8615	1.633	3.43078	3.43161	11.109	3.55673	7.5933	16.7515	3.9628	10.9524	4.10784	13.852	2.85657
CLIV_016255	Uncharacterized protein C4orf29 homolog (Rattus norvegicus)	1.65833	0.820809	0.0433461	0.881101	5.21666	4.0947	13.886	0	8.75939	0.930141	1.26516	10.268	0.846163	0	1.06305	1.14626	0	0.530475	6.89019	0	4.06651	0.593504	5.02958	1.64347	1.58778	0.785277	3.30868	0.977154
CLIV_012384	VPS53	-0.667157	0.330563	0.0435659	0.883135	47.9537	35.1791	45.9347	7.38239	54.5078	65.7778	0.767262	15.7724	7.67809	59.6855	35.9209	89.1135	14.7788	94.8998	66.4072	6.42075	15.2919	16.6074	31.217	7.93833	44.3473	11.3523	37.7822	6.90551
CLIV_007964	RPS3A	1.99572	0.988981	0.0435958	0.883135	14.4594	5.34709	12.1544	42.4649	15.4574	9.93455	10.8689	0	1.3788	0	0	0	0.822001	8.26227	0	7.67915	4.70571	0	12.4517	4.16819	2.38546	1.17166	7.41859	2.42922
CLIV_003781	TNRC6C	1.6776	0.831486	0.0436332	0.883135	2.5321	4.55913	1.72918	0.16224	8.76335	9.85147	7.78151	3.52577	3.03734	0.553598	0.967268	2.52358	0.00562941	4.24845	0.0475125	0	12.1627	0.00549159	4.66023	1.12305	2.27936	1.32725	3.4698	0.891412
CLIV_000982	FSTL4	1.98339	0.984024	0.0438428	0.886113	0.624022	0	0.619884	0.23782	9.17402	8.26353	2.6128	11.7234	0	0	0	0	0	0	4.97371	0	6.6291	0	3.69505	1.55752	1.2892	0.863813	2.49213	0.911857
CLIV_002875	Protein of unknown function	-0.824524	0.409623	0.0441267	0.886533	23.6529	18.9026	25.205	0.927955	23.787	51.0783	19.1658	1.03863	14.6282	29.3565	30.4694	15.2857	9.82234	44.9867	32.8916	26.8553	9.01148	43.0888	19.8207	4.96429	26.8631	4.39445	23.3419	3.32743
CLIV_018615	ilvbl	0.766242	0.380744	0.0441687	0.886533	28.0528	22.0609	15.132	12.732	32.6195	4.76041	26.2672	5.36755	12.1312	14.881	5.28013	17.7737	5.36151	23.7799	4.63003	7.11822	1.89313	21.3112	17.6804	3.34164	11.3365	2.71994	14.5085	2.2271
CLIV_005034	RNF6	-1.56176	0.776292	0.044239	0.886533	9.91334	0.88365	12.2401	0.356263	0.151319	0.940812	1.40207	1.45003	26.5006	13.4933	5.15087	22.0417	0	13.3024	50.6819	1.46882	27.3306	32.5032	5.98202	2.96788	18.4414	5.50864	12.2117	3.3905
CLIV_012615	FERMT1	1.49045	0.740319	0.0440878	0.886533	2.1062	0.0914417	3.71414	0	0	16.08	7.30702	9.54131	0.308044	0.0470111	7.77716	3.31421	0	0	0.814439	1.24783	2.27817	0.0153131	4.3498	1.86727	1.72157	0.851525	3.03568	1.04527
CLIV_015904	NSL1	-1.94861	0.967575	0.044019	0.886533	0	0.807787	0.900508	0	0.411841	0.128559	0	0	2.77016	3.30841	4.20241	12.3083	0	3.65268	7.13706	0	0	0	0.557651	0.301031	3.40098	1.39582	1.97932	0.77372
CLIV_016450	IRS2	1.69348	0.841631	0.0442047	0.886533	0	0	1.75197	0.153702	4.02189	7.275	5.18645	0	0	0	0.359678	0	0.314316	0.634978	2.05907	0	0.0221133	0.0171271	2.04322	0.924367	0.378587	0.223046	1.21091	0.503492
CLIV_001280	RPL13	0.428379	0.213167	0.0444744	0.888735	344.635	316.483	947.919	1319.21	426.927	279.12	678.018	674.386	546.428	330.771	692.137	207.201	733.233	358.322	308.609	290.381	739.328	406.962	614.792	113.611	451.883	69.8633	533.337	67.6446
CLIV_000004	LMO4	1.00605	0.500564	0.0444481	0.888735	28.586	7.57748	28.6792	31.3326	25.5168	20.5823	20.662	36.1804	1.18527	9.39722	33.7161	0.698885	10.6104	12.5871	24.1802	12.5223	2.04075	4.63009	22.2558	3.78779	12.2648	3.55484	17.2603	2.79592
CLIV_001328	COX4I1	0.438058	0.218206	0.0446919	0.890071	790.772	626.347	1871.4	1918.92	697.658	622.761	1494.09	817.403	639.182	619.188	1132.51	646.085	848.423	751.282	668.206	761.006	753.912	416.124	1053.17	182.691	732.971	64.507	893.071	101.686
CLIV_015367	UBA5	1.31873	0.657005	0.0447297	0.890071	8.24377	15.2897	8.79721	18.8361	22.8835	15.0104	6.637	25.7116	11.0412	10.045	4.95496	30.6045	0.736338	1.6943	16.3474	11.1631	0.251302	0.985698	14.7167	2.23824	8.5314	3.34026	11.6241	2.08965
CLIV_003369	Spsb1	1.92277	0.957533	0.0446378	0.890071	16.6991	0.0208829	23.7664	0	0	0	8.33487	1.16335	4.14347	0	13.2528	0	0	0	0	6.39749	0.0224506	0	6.01423	2.90152	2.18586	1.55261	4.10005	1.66242
CLIV_017052	Jph1	1.84139	0.918139	0.0449018	0.892243	2.0107	0.238586	31.6731	0	0	0	8.03712	0	9.4131	0	22.9706	0	0	0	0	1.94424	0	0	5.70807	3.47061	2.76832	2.53436	4.23819	2.11484
CLIV_021165	Gstm5	0.338028	0.168896	0.0453497	0.8957	141.747	129.74	183.274	378.135	118.529	108.927	152.629	162.006	202.309	106.736	128.639	125.739	222.4	134.586	108.945	100.516	133.719	155.81	175.255	27.2477	135.232	12.2849	155.244	15.2892
CLIV_019439	GP1	-0.411062	0.205289	0.0452466	0.8957	53.1543	38.2903	18.7395	61.3419	37.0487	38.2581	56.4121	78.8516	116.312	44.806	21.8001	81.7732	84.1655	55.4357	88.2758	113.635	79.3163	78.4346	55.3787	9.55174	71.9602	9.02983	63.6695	6.6855
CLIV_018801	LAMTOR1	0.564203	0.281865	0.0453195	0.8957	58.8073	39.542	39.4685	19.1966	64.1948	47.3074	34.6361	39.1194	39.6672	36.0257	15.8152	27.8479	56.2163	37.0868	43.117	22.4986	27.132	12.0933	42.4377	4.41266	30.8703	4.60985	36.654	3.39844
CLIV_003524	AAMP	1.19783	0.598617	0.0453919	0.8957	35.1818	25.4756	28.5248	20.8131	46.1512	10.4154	32.5217	20.4005	25.7227	16.96	7.42168	8.95531	23.3545	9.61259	18.9763	1.54795	0.293187	70.9349	27.2452	3.38875	17.5618	7.14856	22.4035	4.0131
CLIV_002941	Protein of unknown function	2.07655	1.03727	0.045292	0.8957	0	24.283	1.49565	0	0	3.55995	0	3.71064	5.89984	0	0.173147	13.348	0	0	0	0	0	0	4.32768	2.59431	1.50235	1.48083	2.91501	1.48896
CLIV_016278	Atp5i	0.550678	0.275352	0.0455104	0.896441	627.854	187.914	343.79	610.936	233.221	379.429	400.573	234.806	575.027	497.786	141.244	306.026	225.555	215.271	384.238	358.933	146.814	208.474	399.283	56.6065	276.038	39.8477	337.661	36.7551
CLIV_007634	AHSG	2.0777	1.03942	0.0456193	0.896441	0	0.080376	29.0332	0	7.76189	0	0	12.1401	0	0	0.11517	0	0	7.84072	0	0	0	0	5.44617	3.29902	0.883988	0.869684	3.16508	1.74496
CLIV_010433	Protein of unknown function	2.10936	1.05518	0.0456031	0.896441	4.13674	7.7489	7.89983	3.37894	5.38502	2.33332	0	0	5.19258	0	0	0	0	0.240954	0	10.4869	0	0	4.00837	0.970288	1.19198	1.16217	2.60018	0.809916
CLIV_011274	CCDC93	-1.1498	0.575678	0.0457931	0.898609	5.03528	1.78457	9.93698	0.53088	8.09477	14.4669	0.691533	0.702273	1.87053	10.6792	17.5233	8.4949	2.86271	5.02774	18.5224	17.5531	0.073437	14.9183	4.79041	1.66799	10.6283	2.30893	7.70938	1.55249
CLIV_000462	NDUFAF1	-0.630446	0.315839	0.0459234	0.898678	57.035	38.1427	8.08757	35.7608	41.0397	10.0346	28.4417	55.0788	45.8023	58.7396	41.1276	62.9928	76.1586	71.5916	28.3461	52.7358	35.1208	29.2563	35.4915	5.82226	50.6744	6.00735	43.0829	4.45618
CLIV_006730	ARHGAP19	2.05331	1.02866	0.0459219	0.898678	5.97403	0.0377464	26.2438	0	0	0.0465753	2.36183	0	2.2625	0	0.0101478	0.00830418	0.0610091	8.0709	0	0.00923408	0	0.00833431	4.10294	2.84707	0.907548	0.895441	2.50525	1.49869
CLIV_008968	NCOA7	1.31246	0.657822	0.0460257	0.899436	3.51916	5.4135	11.4497	2.96533	0	5.1049	1.26074	2.8168	1.41949	0.825332	3.08796	6.19938	0.636429	0.864818	0.501408	0.731059	0.782303	0.186147	3.77218	1.12493	1.53498	0.645808	2.65358	0.685197
CLIV_005053	SGCG	-0.690016	0.347139	0.0468423	0.899556	153.701	125.692	11.7751	21.5761	132.809	153.158	40.2767	144.156	86.4644	180.647	68.5831	94.9122	139.674	130.733	192.448	74.9798	111.436	167.912	96.6231	19.3567	129.036	15.0753	112.83	12.5333
CLIV_008844	RNF185	-0.43365	0.217875	0.0465506	0.899556	104.915	94.3485	36.2017	8.89641	65.8019	55.9383	31.1776	108.902	69.6581	118.848	55.7225	98.3675	16.2447	87.1466	116.428	61.2515	59.7804	117.27	63.9822	11.5458	81.2288	11.7937	72.6055	8.2745
CLIV_007402	Slc41a1	-0.961208	0.482109	0.0461787	0.899556	8.29212	73.554	64.1832	8.99698	72.8762	17.4549	125.395	13.8589	87.151	44.1228	62.3701	62.0298	138.013	35.5968	91.0731	92.8977	88.4469	139.144	52.418	13.9828	83.7438	12.3549	68.0809	9.81588
CLIV_001046	SRA1	0.454006	0.228226	0.0466701	0.899556	50.8046	24.8332	17.753	36.3855	26.3716	23.3405	29.4686	9.10483	35.6236	18.9296	19.4246	24.3543	35.4222	22.2546	15.5365	11.4578	8.2462	26.3441	28.1873	3.99087	20.2189	2.72393	24.2031	2.53518
CLIV_010608	NR2F1	-0.733791	0.368727	0.0465838	0.899556	11.6843	15.2047	2.76155	5.48017	8.15852	8.34117	9.73931	4.92537	6.76596	7.15167	8.27543	9.31818	12.7587	13.2203	23.735	13.6114	9.97212	27.4566	8.11789	1.25438	13.9444	2.34502	11.0311	1.47084
CLIV_013248	METTL7A	-1.94857	0.977407	0.0461947	0.899556	0	0	0	0	0	0	64.7738	0.582654	0.998836	11.8616	0	0	31.3806	0	0	15.1296	16.0102	14.0442	7.37281	7.17612	9.82513	3.61154	8.59897	3.90823
CLIV_009251	ACVR2A	-1.3661	0.687241	0.0468331	0.899556	7.4662	2.58895	7.50145	4.41352	1.07658	5.19218	2.93739	0.0189288	0.588554	11.5885	8.76622	5.70488	0.232268	27.1029	12.5007	15.7522	4.16046	2.86212	3.53153	0.93575	9.85225	2.7249	6.69189	1.59394
CLIV_015737	ATRX	1.70043	0.855524	0.0468572	0.899556	0.0251731	14.6263	8.20892	0.0364301	14.3836	17.0984	3.41264	3.0115	9.40978	20.2635	0.898744	0	0.228651	1.15806	3.85668	0.0865752	0.174568	5.16112	7.80142	2.17964	3.53643	2.17882	5.66892	1.58188
CLIV_008644	Protein of unknown function	-2.03002	1.01965	0.0464934	0.899556	3.09987	0	0.23132	0.133199	0	0	0	4.80512	0	4.84769	4.01749	2.15952	0	11.0142	11.9534	11.2758	1.88272	0	0.918834	0.591271	5.23898	1.6337	3.07891	0.99233
CLIV_006455	Ppm1m	-1.64859	0.828844	0.0466989	0.899556	0	0	2.71226	0.0594564	0.415827	2.42842	3.79511	0	1.65276	2.83303	3.09884	0	6.20095	10.4165	0.0744856	12.4208	0	6.8163	1.22931	0.485392	4.65121	1.53941	2.94026	0.886131
CLIV_011134	ZNF76	2.163	1.08804	0.0468154	0.899556	8.09671	0	3.58781	0	0	7.26204	0	0	12.2409	0	0.0821815	0.349807	0	0	0	0	0	0	3.46527	1.54979	0.0479987	0.0387986	1.75664	0.858619
CLIV_004471	SARG	2.15867	1.08328	0.0462912	0.899556	0	0	19.2572	0	0	0	0	0	10.3726	0.01823	0.765293	0	0	0	0	0.0233434	0	0	3.2922	2.30001	0.0896518	0.0845095	1.69093	1.18204
CLIV_010849	Mpnd	2.12604	1.06934	0.0467917	0.899556	0	5.98554	3.73638	0	0	0.158585	3.11214	2.56483	8.23908	3.04338	0.198462	0	0	0	0	0	0	0	2.64406	0.993304	0.360205	0.33611	1.50213	0.579172
CLIV_015053	Protein of unknown function	0.512485	0.258442	0.0473693	0.906842	2470.17	3249.26	4431.84	5287.13	2293.5	3117.4	2004.11	3876.4	4459.41	1918.47	981.259	4538.28	2673.78	2047.64	2555.99	2485.19	2965.84	2303.31	3465.47	374.105	2496.64	318.266	2981.05	265.645
CLIV_019646	COX7C	0.410591	0.207083	0.0473965	0.906842	1253.46	777.431	1360.77	1956.64	727.948	1105.24	1214.05	987.443	1418.02	1032.4	719.488	1153.05	999.095	839.254	797.003	973.907	693.43	779.322	1200.11	123.856	887.439	52.6444	1043.78	75.4936
CLIV_001664	PDIA6	-0.330797	0.167054	0.0476831	0.906842	237.94	321.658	154.695	91.8284	162.09	166.444	214.182	240.593	250.36	247.526	229.411	249.979	141.692	221.948	189.28	367.31	376.672	329.423	204.421	22.5973	261.471	26.7617	232.946	18.3447
CLIV_018484	Thoc1	-0.653145	0.329742	0.0476163	0.906842	55.7627	86.0901	28.4668	6.06705	27.4909	63.539	18.265	60.6333	47.6945	70.5999	57.0196	115.663	64.1927	49.9706	42.7949	48.2571	54.0946	44.4848	43.7788	8.4956	60.7864	7.49233	52.2826	5.86894
CLIV_013776	Protein of unknown function	-0.725035	0.366148	0.0476847	0.906842	38.1966	29.7428	4.36086	1.94778	44.5531	12.1471	54.8011	51.3731	32.4215	48.4954	19.4663	11.3601	12.1094	68.0379	32.0488	67.3859	60.7743	36.1406	29.9493	6.5826	39.5354	7.57902	34.7424	5.00624
CLIV_002183	GTPBP8	1.22091	0.61639	0.0476204	0.906842	22.04	38.5998	22.0415	26.7444	0	50.801	13.3799	6.13084	15.3904	9.14792	10.9741	21.0659	24.6743	0	12.8189	7.13467	4.53167	0.0146026	21.6809	5.24467	10.0402	2.85097	15.8606	3.22138
CLIV_001148	Protein of unknown function	-0.501471	0.253716	0.0480974	0.907257	57.7128	27.1327	8.49941	69.5996	48.68	76.9957	74.1456	78.5086	63.6934	51.7488	15.8854	94.8197	133.665	90.5683	48.0771	74.2627	171.792	89.0846	56.1075	8.05096	85.5448	15.5473	70.8262	9.21246
CLIV_000169	HSD17B7	-0.610015	0.308451	0.0479661	0.907257	42.0739	26.2221	8.90777	33.5396	31.6822	72.8256	13.8215	32.6231	63.5787	44.8715	27.0766	65.8879	90.1301	27.9861	35.4976	34.9081	90.4648	56.0042	36.1416	6.98312	52.5363	8.29398	44.339	5.6225
CLIV_009220	ARL16	1.6681	0.843795	0.0480533	0.907257	8.96242	0	4.50958	32.5594	31.4203	4.93006	4.65983	34.4291	23.6963	13.4619	0.610975	0	5.06898	0	4.92449	0.92607	0	19.9833	16.1297	4.71318	4.9973	2.37748	10.5635	2.8947
CLIV_013354	Oxsr1	-1.65032	0.834656	0.0480141	0.907257	1.61487	0	10.6903	0.47256	14.7119	1.89748	1.79126	0	0	29.4859	4.74726	12.0942	0.520791	16.3785	14.2735	3.9874	1.01345	1.34158	3.46426	1.79642	9.31584	3.22349	6.39005	1.92556
CLIV_006826	MPZL2	1.94759	0.984177	0.0478275	0.907257	13.8943	9.62468	29.4735	0	0	1.47688	21.1878	1.54653	6.47579	0.0255121	7.8482	0	0	5.79208	1.51706	0	0.0969312	0.12986	9.29772	3.47966	1.71218	0.993637	5.50495	1.98178
CLIV_016393	PSD3	-1.68218	0.850097	0.0478371	0.907257	10.7111	0	0.216739	0.0728362	1.36662	0.407928	19.0404	0.0708709	0	3.68534	9.45298	0	0.0778991	8.07161	3.296	1.87675	11.4424	28.3105	3.54294	2.25581	7.35705	2.95278	5.45	1.86085
CLIV_001506	Protein of unknown function	1.78081	0.901218	0.0481548	0.907257	6.20252	0	49.0856	0	0	4.69802	5.5219	0	0	0.974316	26.8833	0	0	0	0.625721	0	0	0	7.27867	5.30149	3.16482	2.9672	5.22174	2.98891
CLIV_003935	MRPS34	0.518524	0.262513	0.0482415	0.907684	89.8856	107.213	91.1587	206.395	125.27	105.254	138.9	217.732	88.7726	96.904	81.8817	69.2891	95.7716	100.895	67.6481	70.1647	82.6545	120.579	130.065	16.4923	87.3097	5.90605	108.687	9.95433
CLIV_008545	AP3M2	-0.356256	0.180576	0.048508	0.908856	192.421	155.801	79.6107	9.13035	126.165	84.9701	117.891	313.986	112.596	218.703	90.6508	160.89	23.84	177.322	166.18	143.012	214.042	164.793	132.508	28.3815	151.048	20.2912	141.778	17.0724
CLIV_013914	SMDT1	0.337259	0.170931	0.0484875	0.908856	88.4499	65.5707	70.3597	218.102	74.1497	87.6	85.2891	80.9404	127.141	76.647	49.1868	90.1461	187.109	93.9193	55.2833	54.7194	67.4557	61.0101	99.7336	15.9352	81.7196	14.177	90.7266	10.5741
CLIV_004079	CXCR7	-0.82881	0.420317	0.0486246	0.908856	32.7121	45.1883	33.3668	23.2721	36.2913	28.2969	73.4777	45.8688	47.2554	80.3245	78.5882	88.5183	26.5106	49.013	182.278	18.175	66.8601	212.921	40.6366	4.9424	89.2432	22.1268	64.9399	12.4776
CLIV_012296	CACNA2D1	-0.79616	0.403414	0.0484323	0.908856	37.2551	28.0362	22.8483	0.562719	4.40636	29.7649	9.38354	1.3283	6.14098	31.5516	26.7708	36.8792	0.856462	35.0185	33.7525	19.2563	7.00218	11.1128	15.5252	4.65467	22.4667	4.47069	18.9959	3.24181
CLIV_007439	Creld1	-1.55163	0.786754	0.0485884	0.908856	0	0.399459	2.28267	2.22568	0.0488643	0.862901	0.323677	3.12729	12.7795	0.284754	3.93486	11.6756	6.61886	10.4862	5.47967	8.28443	1.23061	0.131252	2.45	1.34499	5.34736	1.43612	3.89868	1.01704
CLIV_003210	ZNF143	-1.27529	0.647236	0.048797	0.909678	13.1407	14.906	19.6825	0.147747	3.45023	27.4325	0.800708	0.049759	22.7528	12.213	16.8007	38.7436	11.6167	8.71308	13.737	6.8784	12.154	47.3326	11.3737	3.53716	18.6877	4.74986	15.0307	3.00651
CLIV_006607	RYK	-1.61767	0.820773	0.0487343	0.909678	0.244109	0	5.37923	0.460025	0.0636879	0.373748	6.9094	0	0.247293	4.76313	9.46857	0.247871	0.023027	3.12428	3.8633	0.784826	0	19.3343	1.51972	0.884795	4.62326	2.10538	3.07149	1.16997
CLIV_008371	Protein of unknown function	0.82161	0.417132	0.048877	0.909972	1.59548	15.5179	14.2926	42.7011	13.6725	15.8821	9.7081	13.022	19.5924	1.78625	10.152	6.82856	11.1348	6.95671	3.97646	37.1877	4.74831	17.0322	16.2205	3.70799	11.0892	3.59379	13.6548	2.58093
CLIV_006499	Protein of unknown function	2.06722	1.04989	0.048955	0.91023	0	2.93365	3.23466	0	0	0.255396	0	1.83693	10.9	0	0.336148	0	2.60551	0	0	0	0	0	2.12896	1.18161	0.326851	0.287233	1.22791	0.629039
CLIV_003891	Ndufb6	0.417576	0.212303	0.0491964	0.91113	150.292	142.238	479.208	375.695	166.769	176.466	288.561	281.699	194.124	99.8318	266.973	146.712	228.722	186.174	155	133.831	198.095	233.827	250.561	38.7003	183.241	18.027	216.901	22.2602
CLIV_003951	tmem159-a	-0.248232	0.126179	0.0491492	0.91113	122.824	84.7718	67.3185	156.165	112.709	109.445	125.011	150.238	243.137	142.438	96.4108	155.357	201.671	123.564	131.054	130.571	149.108	220.89	130.18	16.942	150.118	12.9577	140.149	10.6249
CLIV_002894	EMC6	0.683323	0.347606	0.0493223	0.912269	78.3248	98.6218	206.685	52.2026	32.5337	79.3677	173.259	85.5531	156.903	43.4851	111.965	92.0579	31.4355	46.1046	97.6983	18.518	55.0005	89.8759	107.05	19.5369	65.1268	11.076	86.0884	12.0217
CLIV_004891	GALNT2	2.0381	1.03717	0.0494067	0.912638	2.60534	0.0201705	1.18158	21.8685	2.22648	0.0640795	3.06117	0	0	1.11557	0	0	0	0	0	0	1.68066	0	3.44748	2.33863	0.310692	0.21083	1.87909	1.20084
CLIV_006245	Carhsp1	-0.37832	0.19264	0.0495445	0.913993	69.4146	150.134	36.5975	108.601	56.2689	92.3587	105.216	124.227	133.299	120.431	85.2149	142.324	214.517	69.3993	65.052	130.728	149.072	176.923	97.3463	12.4572	128.185	16.5912	112.765	10.7363
CLIV_004191	BAG5	-1.32352	0.67443	0.0497122	0.914705	20.2706	16.2181	15.1549	0.182393	21.4771	25.0866	0.0354663	0	0.50024	11.1069	21.0676	36.3775	7.93717	42.9966	25.3209	3.07501	0	23.53	10.9917	3.5495	19.0457	4.91856	15.0187	3.10011
CLIV_002834	MUC2	2.12008	1.08011	0.0496654	0.914705	0	1.8201	19.7719	0	0	0	11.0661	0	0	0.0291667	0.0588741	0	0	0	0	0	0	0.00890476	3.62868	2.35169	0.0107717	0.00682304	1.81972	1.22221
CLIV_000180	CRIP2	-0.327999	0.167412	0.0500857	0.915163	184.443	194.658	54.6037	310.284	279.483	180.397	177.083	180.147	211.08	170.467	100.702	229.855	480.296	261.602	258.915	216.917	209.73	310.195	196.909	23.9302	248.742	35.0787	222.825	21.5357
CLIV_016414	Protein of unknown function	0.516382	0.263328	0.0498805	0.915163	38.8711	35.5311	92.8946	49.6217	43.9273	12.5676	35.5159	15.9448	30.0625	35.1388	25.5428	19.0584	36.0177	26.4546	15.8883	23.6855	12.1725	36.4445	39.4374	7.79448	25.6003	2.97892	32.5189	4.38163
CLIV_013667	Cdh23	-1.13047	0.576533	0.0499007	0.915163	8.79075	2.32741	1.62977	3.37925	1.19892	2.64562	3.09993	4.41369	3.08219	18.5448	3.97039	8.90561	0.259485	30.0043	14.852	3.7474	18.2101	2.44085	3.39639	0.745143	11.215	3.29038	7.30569	1.89131
CLIV_010676	HTRA1	-1.8662	0.951904	0.049938	0.915163	0	0	8.86526	2.25165	0	0	0	0	0.399549	0.247133	36.5483	5.05977	0.403859	0.849429	0	0	0	6.13747	1.27961	0.979554	5.47177	3.96255	3.37569	2.0442
CLIV_010326	BLOC1S5	1.98792	1.01452	0.0500588	0.915163	0	0.0335302	8.90045	0.513819	0	3.11509	6.07936	0	23.662	0	0	0	1.38446	0	4.41461	0	0	0	4.70047	2.60124	0.644341	0.49538	2.67241	1.37543
CLIV_019274	AFF2	1.8827	0.96164	0.0502538	0.915163	6.6729	1.36911	2.57777	1.48107	13.5502	0.0979878	0.641875	0.0622561	3.04665	0	3.40397	0	0	0.0211885	10.523	0	0	0.336104	3.27776	1.45231	1.58714	1.17711	2.43245	0.929698
CLIV_019771	Protein of unknown function	1.72138	0.879009	0.0501922	0.915163	2.92924	1.22937	10.338	1.64404	3.18077	1.70182	1.31343	1.48351	6.27575	1.73901	2.75846	0	2.75814	0	0.302164	0	1.58325	0	3.34399	1.02302	1.01567	0.400595	2.17983	0.603102
CLIV_008478	POLR3D	1.82354	0.931853	0.0503592	0.915904	6.9048	6.31153	1.87645	31.0762	0	0	11.553	0	17.0522	5.80708	0.0419034	0	4.70708	0	0	2.33974	5.44069	0.106711	8.30824	3.45561	2.04924	0.859366	5.17874	1.88668
CLIV_015821	mzt2b	0.801425	0.40976	0.0504839	0.915919	19.6161	66.5618	138.374	197.068	109.475	31.4683	79.5115	96.0294	127.207	41.8242	67.7985	125.816	107.893	34.4358	32.2531	27.5625	63.8086	8.30412	96.1457	18.3723	56.6329	12.9514	76.3893	11.91
CLIV_015479	MYLK4	1.91896	0.98123	0.0505043	0.915919	7.83597	3.73105	0.432701	0	13.4265	3.79594	3.06783	2.56096	0	0.622463	0.0212586	0	0	1.97721	0	0	6.86832	0.22873	3.87233	1.44917	1.07978	0.754893	2.47605	0.861919
CLIV_008543	KAT6A	1.18896	0.608284	0.0506295	0.916117	16.8382	7.56843	10.7086	2.36882	30.2362	18.9367	7.80884	0.116828	12.8389	0.751354	6.44922	5.5588	1.36183	1.74811	10.4341	0.615348	1.24867	20.8599	11.9357	3.06774	5.44748	2.22622	8.6916	1.99989
CLIV_010933	Commd10	0.41826	0.214139	0.0507942	0.917924	239.036	80.3875	120.668	243.63	112.749	147.213	252.032	126.318	264.496	207.433	78.1142	89.2316	186.105	66.5062	102.545	348.991	59.3379	168.699	176.281	24.0544	145.218	31.3241	160.75	19.5245
CLIV_020322	PPIF	1.57926	0.809068	0.0509448	0.918303	8.88353	1.01859	168.363	0.617401	0	13.3607	86.3246	9.51628	20.7694	13.4814	76.2055	2.89988	0	0	1.05318	0.586547	11.1138	0.0182025	34.3171	18.9956	11.7065	8.24034	23.0118	10.4114
CLIV_000898	CSF1R	-1.99603	1.02231	0.0508835	0.918303	0.0433975	0	6.20222	0	0	0	0.108583	0	0	0	25.3823	5.10367	0.079095	0	0	2.86723	0	0	0.706022	0.687134	3.7147	2.77475	2.21036	1.43381
CLIV_015912	INTS7	-1.48076	0.759031	0.051074	0.919462	5.15391	0.156367	5.85157	0.0943683	0.172743	5.65859	0.0334482	0.0964412	1.28395	10.5558	6.64024	0.0821498	0.233733	20.4507	16.8325	5.39694	2.76888	0.0399784	2.05571	0.885939	7.0001	2.50811	4.52791	1.42279
CLIV_012327	dotA	0.445509	0.228478	0.0511881	0.920347	7.76911	3.38297	3.96944	11.6891	15.535	12.3355	5.74196	10.7391	4.56952	6.42288	2.72949	4.22918	6.48921	7.10255	6.31648	6.6064	12.7397	3.32822	8.41463	1.44155	6.21823	0.972304	7.31643	0.8845
CLIV_014526	Tubulin beta-5 chain (Gallus gallus)	-1.04176	0.534722	0.0513876	0.922762	1.01492	1.17199	48.3147	0.174859	1.69125	0.934667	8.86832	1.40421	6.38102	1.44985	24.5636	31.5409	2.66625	1.13574	1.33126	37.2456	0.864131	22.7206	7.77288	5.16136	13.7242	5.027	10.7485	3.56862
CLIV_001548	PRIM2	-1.31059	0.673371	0.0516164	0.925698	4.40599	32.9399	10.0271	2.9631	29.0138	0	5.94658	7.1811	0.458808	14.7582	9.70479	6.0454	20.5135	17.5979	10.8812	26.5326	39.1541	8.21845	10.3263	4.05351	17.0451	3.51023	13.6857	2.72566
CLIV_003411	CCNL1	1.00701	0.518102	0.0519376	0.926826	23.4268	30.9108	12.4627	46.3485	17.7358	21.9872	60.0738	81.6099	62.4217	30.4078	29.5042	8.36824	13.8441	22.2851	12.0357	19.7333	1.62339	28.7453	39.6641	8.00356	18.5052	3.40473	29.0847	4.93798
CLIV_008511	Rab11fip1	1.09875	0.565785	0.0521373	0.926826	18.6713	12.8762	13.9653	0.990654	11.5793	15.3843	17.9919	2.92884	13.2034	10.6432	11.2121	4.46762	0.473066	38.4751	9.6624	1.1074	0.0370613	5.73407	11.9546	2.04665	9.09022	3.94983	10.5224	2.18566
CLIV_009792	CDC34	1.84689	0.950496	0.0520062	0.926826	5.30356	15.6195	5.76811	37.9334	0	9.85122	21.5403	14.8733	17.4492	15.0656	10.1813	0	25.299	0	0.0348387	0	0	0.0354199	14.2598	3.72854	5.62402	3.08673	9.94193	2.57092
CLIV_011376	KIAA1462	1.66205	0.855427	0.0520223	0.926826	1.83634	1.6682	81.4492	6.21519	0.0147693	1.39982	8.17596	0.00908799	0.0586396	0.00785639	70.5139	0.0158289	0	0	2.26923	2.58047	0.0281131	0	11.203	8.83333	8.37949	7.77467	9.79126	5.71832
CLIV_004096	FN1	1.72149	0.885006	0.0517539	0.926826	3.36245	0.658541	4.49543	0	0.111273	0	0.0374097	0.906314	2.45993	0.029994	17.6859	0	0	0.0304941	0.0212159	0	0.00793499	0.4345	1.33682	0.562131	2.02334	1.95838	1.68008	0.991812
CLIV_019514	CMTM7	1.8362	0.945233	0.052066	0.926826	0.144774	0.0137947	11.1476	0	0	0.0433113	0.443369	2.0823	0	0	5.62667	0	0	0	0	0.227699	0	0	1.54168	1.22153	0.650485	0.622529	1.09608	0.673763
CLIV_017970	CELF2	-2.02621	1.04376	0.0522263	0.927245	0	0	22.4701	0.146888	0	0	0	0	0	13.3838	12.8629	5.49422	26.3579	0	4.98568	0	0	0	2.513	2.49469	7.00939	3.00966	4.76119	1.97306
CLIV_012381	Rph3al	-0.929882	0.479412	0.0524248	0.929605	13.2486	16.474	4.31899	1.37723	4.66726	49.9469	2.74569	0.290618	12.1294	29.2233	5.21663	27.2651	1.31882	50.3509	22.0561	3.02514	5.15478	21.8695	11.6887	5.14923	18.3867	5.42549	15.0377	3.71814
CLIV_016466	RPSA	0.538418	0.277912	0.0527002	0.930201	366.111	210.003	265.878	445.664	364.188	291.892	435.19	203.326	200.131	317.267	280.042	169.416	360.783	290.134	290.607	77.9007	129.342	118.71	309.154	32.4637	226.022	34.094	267.588	24.9622
CLIV_015614	Hnrnpa3	0.554701	0.286499	0.0528506	0.930201	17.1927	15.6825	15.7929	24.9536	26.2474	43.0019	19.9894	11.227	19.2501	11.282	8.34882	9.56926	32.9214	22.0204	17.4683	33.3745	10.8152	3.79891	21.4819	3.10609	16.6221	3.5766	19.052	2.37219
CLIV_003383	HES1	1.836	0.947398	0.0526307	0.930201	16.1073	14.312	73.8492	0.191701	8.60915	5.35832	28.3621	20.8884	1.37779	0.0395028	23.5674	2.26708	12.2558	0	0	0	12.7502	0	18.784	7.53504	5.65333	2.85213	12.2187	4.22005
CLIV_018499	SPR	1.28986	0.665928	0.0527525	0.930201	17.4258	14.4991	16.1538	0.38992	22.4676	0.421531	6.16134	21.1836	3.80783	5.04572	0.461367	10.4173	0.0557352	38.433	6.55212	1.20274	9.94572	0.052808	11.3901	2.91918	8.0185	4.04132	9.70428	2.45258
CLIV_007855	hsp30c	-1.91848	0.990884	0.0528524	0.930201	0	0.146036	35.586	0.291756	0	0	0	0	0	0.0658906	33.2731	0.0661885	20.0367	0	12.7674	0	13.0255	0	4.00264	3.94806	8.80386	3.98552	6.40325	2.78282
CLIV_015092	unc5b	-1.98691	1.02601	0.0528008	0.930201	0.264137	0	9.89931	0	0	0	0	0.0718059	0	4.88645	42.3931	0	0	0	0	12.8477	0	0.0301682	1.13725	1.09564	6.68416	4.69044	3.9107	2.43135
CLIV_011817	SCAMP5	-0.484174	0.250332	0.0530974	0.933355	186.401	186.36	38.6695	42.3072	157.718	73.7365	201.724	110.402	148.543	210.367	93.0592	188.21	140.002	213.429	182.043	134.928	206.954	107.013	127.318	21.1247	164.001	15.389	145.659	13.4355
CLIV_013650	ERCC6	-1.06396	0.550282	0.0531777	0.933607	2.93918	0.56071	1.82869	0.0601178	3.18042	1.66811	3.55756	1.07202	3.00635	9.23381	4.29367	1.44662	1.47863	3.49726	1.73226	0.243876	7.46257	9.45335	1.98591	0.417462	4.31578	1.18258	3.15084	0.670738
CLIV_002946	nsun4	1.73633	0.900822	0.0539184	0.94544	16.8601	0	4.01878	5.05103	61.9689	8.57951	22.1277	15.7414	21.6073	3.75027	0.478609	0	3.22722	0	8.45907	0	0.0918922	24.4821	17.3283	6.17066	4.4988	2.67055	10.9135	3.61358
CLIV_014410	FCHO2	1.20693	0.626367	0.0539955	0.945623	2.75871	10.4951	7.78086	0.0194147	17.2301	4.06498	4.45738	0.0112499	7.98994	16.6848	4.56737	1.65094	0.123808	1.99384	1.05927	0.0419191	0.0449413	5.95266	6.08975	1.83198	3.56884	1.77908	4.82929	1.27588
CLIV_009697	SCD5	1.01832	0.528802	0.0541401	0.946765	1.60764	10.836	63.6331	64.9816	10.8839	48.5435	13.2036	8.24133	29.941	5.56285	72.873	20.9291	7.12709	1.96164	7.46423	20.6181	1.60351	5.98157	27.9857	8.2971	16.0135	7.49573	21.9996	5.61482
CLIV_008831	RTDR1	-2.06393	1.07234	0.0542684	0.94689	0	0	0.786058	0	0	0	7.45658	0	0	9.55147	2.01403	12.8808	29.1842	0	28.3425	0	13.6477	0	0.915849	0.822171	10.6245	3.88471	5.77019	2.25744
CLIV_013495	Rnf2	1.00386	0.521879	0.0544118	0.948224	4.20304	21.3251	12.7674	0.328968	28.9329	37.5582	7.19732	0.140146	0	0.392524	12.0938	17.1068	0.275374	22.4451	50.912	0.735327	0.101604	0	12.4948	4.6098	11.5625	5.69146	12.0286	3.55452
CLIV_011776	COX7B	0.373343	0.194415	0.0548153	0.948258	1013.12	634.843	1281.7	1953.65	705.879	803.479	822.911	931.447	1060.09	802.109	703.151	859.973	948.464	702.813	734.237	726.866	885.83	533.783	1023.01	133.456	766.358	41.1963	894.686	74.5567
CLIV_018175	RPS17	0.453663	0.236063	0.0546328	0.948258	632.431	466.842	716.144	1801.85	646.114	556.27	695.992	502.211	625.694	446.024	451.409	505.914	625.495	628.286	558.157	386.35	496.897	452.631	738.172	135.829	505.685	27.8331	621.928	72.926
CLIV_015241	RBMS3	1.41401	0.735817	0.0546454	0.948258	19.9408	24.2558	5.4046	42.3889	25.7544	8.16689	0	0	14.2043	8.20693	12.9263	11.0338	25.7924	6.88057	0.285243	0	0	0	15.5684	4.65829	7.23614	2.88098	11.4023	2.84249
CLIV_001197	CHD9	1.20507	0.626909	0.0545746	0.948258	9.39395	0.804332	4.60711	9.82438	7.5296	4.24827	1.86192	9.31646	2.08244	0.414015	2.11958	2.85239	2.68297	5.58437	2.52034	9.40277	1.09024	0.0394286	5.51872	1.1895	2.96734	0.971052	4.24303	0.806546
CLIV_006037	KIAA1429	1.84912	0.962721	0.0547666	0.948258	5.22751	1.2383	3.16281	4.95981	1.23932	2.55679	0.0144721	0.180577	6.63166	0.0962191	0.22837	0	0.0129787	0	12.3847	3.15924	0	0	2.80125	0.789912	1.76461	1.37133	2.28293	0.777879
CLIV_015583	RBL1	-1.74901	0.910739	0.0548039	0.948258	0.246156	0	2.23319	0.0508598	0	0.624426	0.802259	0	0	9.48833	3.75177	0	0.00880324	1.9662	1.7901	0.9828	2.20117	0	0.439655	0.245634	2.24324	0.99789	1.34145	0.544368
CLIV_009886	ZBTB38	-0.680098	0.354376	0.0549664	0.949205	41.461	70.6782	36.2253	11.7715	34.0144	38.8177	31.8472	8.07471	45.6425	80.7062	58.0707	82.3379	8.59492	86.1829	61.5234	42.9253	67.4121	43.5021	35.3925	6.14419	59.0284	8.22595	47.2104	5.74627
CLIV_009835	gamt	2.00699	1.04622	0.055071	0.949205	7.90045	0.0404269	6.23961	0	3.04838	0	0	17.3782	0.0469145	0	0	0	0	0	0	0	0	11.3228	3.85044	1.96926	1.25809	1.25809	2.55427	1.17631
CLIV_005499	NT5DC3	2.08131	1.08491	0.0550568	0.949205	0	0	4.43605	0	8.62368	0.384949	0.813077	0	3.55331	0	0	0	0	1.52002	0	0	0.0283057	0	1.97901	1.00162	0.172036	0.168527	1.07552	0.539218
CLIV_008864	COX6A1	0.361637	0.188985	0.0556749	0.95151	871.128	686.577	1347.77	1811.6	716.765	659.572	1044.56	908.551	972.636	779.897	744.183	837.33	882.674	814.612	595.101	665.928	787.916	697.672	1002.13	123.696	756.146	30.0991	879.137	68.5795
CLIV_014113	Pithd1	0.767927	0.401069	0.0555307	0.95151	40.181	60.6384	41.6704	217.912	61.7918	100.511	52.8974	57.7964	50.3155	40.3889	30.1636	111.131	35.0833	57.5234	45.1744	8.34247	55.1613	27.554	75.9682	18.6949	45.6136	9.58724	60.7909	10.8357
CLIV_016455	MYO16	0.648808	0.338971	0.0556135	0.95151	64.0968	78.2917	7.46166	32.1321	62.1773	57.3752	45.8097	36.5704	20.5296	43.0211	21.2247	44.7976	21.5262	35.6283	25.7016	6.4858	21.4816	15.4698	44.9383	7.60703	26.1485	4.23377	35.5434	4.79847
CLIV_016441	CARKD	0.630106	0.328751	0.0552799	0.95151	43.5464	57.2302	33.8458	27.472	24.0453	23.1553	17.0655	25.096	24.3086	49.2818	32.1741	19.8646	15.7414	22.4782	38.3033	15.5766	5.4337	7.00077	30.6406	4.16421	22.8727	4.84681	26.7566	3.23959
CLIV_002846	Nek8	-1.70935	0.892977	0.0555921	0.95151	7.04409	0	5.90615	0.252081	0	0.0435812	3.70922	1.79768	14.5865	17.3806	5.30386	28.2578	7.90727	37.668	13.3161	0.173042	3.59562	24.1455	3.70437	1.62798	15.3053	4.20834	9.50484	2.60189
CLIV_003449	Plch2	1.62226	0.847507	0.0555999	0.95151	10.6874	6.09609	4.11506	10.9779	22.3043	13.5484	0.00832444	11.4776	9.43292	2.05441	4.85392	4.45597	9.5594	1.21992	0.0278674	6.75424	0.2056	0.00680192	9.84978	2.09968	3.23757	1.12936	6.54367	1.40727
CLIV_013891	Rasa3	-1.90631	0.996086	0.0556457	0.95151	0	3.37835	1.48346	0	0	0	0	0	0	0.430964	8.1501	6.74841	0.0177879	0	0	0	0	5.04525	0.540201	0.390647	2.26583	1.12669	1.40302	0.615134
CLIV_006310	RPS15A	0.418897	0.219085	0.0558722	0.951702	599.256	388.067	1030.99	1381.3	687.952	624.642	709.018	476.865	576.247	588.096	684.452	452.985	726.105	732.06	618.698	290.899	433.406	309.321	719.371	101.981	537.336	57.134	628.353	60.8478
CLIV_020628	znf830	0.306902	0.160511	0.0558715	0.951702	78.869	134.686	71.6119	140.421	109.656	117.179	170.317	191.469	142.156	58.6233	47.0451	156.002	137.853	78.8595	113.812	139.795	103.71	152.732	128.485	13.0508	109.826	13.5566	119.155	9.40419
CLIV_017454	OST4	0.858744	0.449524	0.0560892	0.951702	109.554	30.4895	121.64	152.606	113.69	88.3203	73.7252	41.0288	100.387	95.6281	35.5988	52.8506	69.8174	74.0809	74.5786	4.90317	40.1507	45.9757	92.3823	12.9788	54.8427	8.98304	73.6125	8.90764
CLIV_003751	SPAG9	-0.623124	0.326117	0.056038	0.951702	112.346	144.536	22.0252	2.82947	53.9516	61.2202	37.1749	28.4146	66.2835	114.74	56.0191	58.7266	21.2135	97.3209	96.4199	55.0414	45.0328	91.1433	58.7535	14.9904	70.6286	10.1649	64.6911	8.90274
CLIV_019960	Oxr1	0.817593	0.427795	0.0559816	0.951702	25.1676	20.5624	9.15259	2.93679	19.9172	17.4065	2.15967	4.27008	3.43653	19.3409	14.1935	16.9897	0.629431	22.1861	16.9628	0.885725	1.21773	0.263988	11.6677	3.02257	10.2967	3.1017	10.9822	2.10735
CLIV_009448	ERBB2IP	1.51244	0.791267	0.0559508	0.951702	4.36609	0.0169183	8.40174	2.03226	0.732748	3.77158	5.02635	2.25227	1.29002	0.553494	4.66804	0.00488562	2.39383	1.93879	3.85511	0.248213	0	0	3.09889	0.866965	1.51804	0.598259	2.30846	0.545729
CLIV_019160	Protein of unknown function	0.28253	0.147976	0.0562234	0.95265	94.0342	76.3738	129.635	76.4474	116.644	119.651	141.521	135.117	147.673	89.5138	108.82	105.436	99.9232	94.714	109.686	97.1692	91.4525	67.4335	115.233	8.99959	96.0165	4.31068	105.625	5.37213
CLIV_016923	ABHD12	-0.488089	0.255766	0.0563467	0.95265	100.724	117.73	51.065	14.5163	89.6866	81.3383	76.2953	158.399	113.217	92.7943	116.135	131.78	61.1829	212.708	112.916	80.9126	108.388	123.552	89.2191	13.7298	115.597	14.1907	102.408	10.098
CLIV_000743	TMED8	1.90995	1.00077	0.0563295	0.95265	0	3.07869	6.05492	10.7654	7.38877	3.87012	0	0.0227841	2.76938	0.0967738	4.44131	0	0.100228	4.33848	0	0.0221267	0	0	3.77223	1.2428	0.99988	0.640851	2.38605	0.757026
CLIV_017834	RNF138	0.970139	0.508575	0.0564474	0.953213	20.2034	39.6247	11.6319	23.2222	13.2648	10.5865	5.46548	11.3521	4.86524	16.0971	6.02612	31.0997	6.74995	0.978727	28.415	9.62323	0.629749	1.72177	15.5796	3.61093	11.2601	3.85754	13.4199	2.61604
CLIV_004002	NDUFV3	0.33939	0.178017	0.0565842	0.953253	169.83	270.421	177.912	406.044	165.363	143.301	149.87	171.09	151.085	155.547	126.557	229.629	264.827	133.897	112.45	196.589	122.856	108.713	200.546	28.6174	161.229	18.7278	180.888	17.2613
CLIV_018068	ACE2	1.98682	1.04202	0.0565608	0.953253	4.68578	0.729674	0.136986	6.43921	1.52302	0	2.03167	0	4.20692	0	0	0	0.473146	1.13432	0	0	1.44636	0	2.19481	0.788476	0.339314	0.188794	1.26706	0.453098
CLIV_008009	CD4	-0.640912	0.336749	0.0570101	0.954925	342.605	377.886	29.367	113.161	173.896	191.428	338.775	532.379	304.186	165.676	150.112	487.542	611.077	259.709	287.648	520.398	439.712	490.318	267.076	51.3008	379.132	55.5508	323.104	39.1151
CLIV_017017	PIM3	-0.76778	0.403404	0.0570075	0.954925	19.2959	44.6705	46.8698	3.24773	28.3199	8.29639	33.9746	20.8687	42.2415	86.0981	50.7953	18.8925	9.10371	31.8408	55.7465	25.0053	67.6374	66.8705	27.5317	5.26802	45.7767	8.6334	36.6542	5.38173
CLIV_008130	NAV2	-1.74088	0.914733	0.0570205	0.954925	0	0	0.590807	0.130154	0.434507	6.229	0	4.33766	6.72695	2.52563	2.62621	0.645903	14.2311	9.0465	13.1599	17.0488	0	6.27062	2.0499	0.954548	7.28385	2.12044	4.66687	1.29429
CLIV_010644	ZBTB5	2.04576	1.07488	0.0570087	0.954925	0.0254206	4.92328	1.80341	0	0	8.31847	0	12.8677	3.55214	0	3.80708	0	0	0	0	0	0	0	3.49894	1.51245	0.423009	0.423009	1.96097	0.848221
CLIV_012726	HSF3	-1.30655	0.686986	0.0571891	0.955036	22.4655	9.52742	5.81848	0.493549	23.5508	11.1757	4.36092	0	0.41945	25.177	14.0516	37.9577	5.4689	23.3489	22.4301	1.60461	3.49414	18.7154	8.64576	3.01744	16.9165	3.97885	12.7811	2.6217
CLIV_002551	zgpat	1.36932	0.720072	0.0572176	0.955036	11.8708	22.4758	10.4754	9.21554	11.3893	7.05406	19.5032	7.32715	10.8447	11.1478	14.5839	1.08776	10.7405	22.1236	0.0191568	1.88783	4.77572	0.0625592	12.2395	1.76235	7.38098	2.57936	9.81027	1.62585
CLIV_010996	AKAP13	1.58399	0.833222	0.0572967	0.955036	3.83578	20.3371	17.9003	8.10746	16.817	31.4878	5.65603	3.43076	15.3521	2.89267	4.96159	0	3.34667	32.4429	3.27266	0.931221	3.85871	0	13.6583	3.09406	5.74516	3.38734	9.70171	2.42346
CLIV_019293	ITGAV	1.67561	0.881314	0.0572676	0.955036	0.0313626	0.750181	42.9508	0.0313723	0.695039	3.09665	4.35711	0.953435	2.41467	7.65342	13.3331	0.00774219	0	0	0.811384	0.172973	0.527891	0	6.14229	4.62719	2.50072	1.58566	4.32151	2.41339
CLIV_019691	ALDOB	2.04812	1.07952	0.0577952	0.962211	0	0.0525177	73.61	0	0	0	26.0698	0	0	0	10.981	0	0	0	0	0	0	0	11.0814	8.32741	1.22011	1.22011	6.15074	4.25406
CLIV_012639	FANCL	-0.831759	0.439142	0.058218	0.968114	7.28816	8.6882	5.75868	9.47711	9.11955	29.0876	13.7293	25.4012	8.64472	20.2201	21.9029	9.71919	30.9103	8.11323	26.737	31.6457	11.183	72.4478	13.0216	2.79687	25.8755	6.52828	19.4485	3.78129
CLIV_000398	UCK2	1.70482	0.901314	0.0585607	0.972671	2.6474	3.60048	26.6801	12.2018	32.0303	6.14694	11.2829	4.1921	12.1519	9.51216	16.4927	13.2869	0	5.80181	0.590988	0.0215768	0	0.0167919	12.326	3.47528	5.08033	2.17548	8.70316	2.17426
CLIV_002169	GRAMD1C	-0.392694	0.207678	0.05864	0.972847	434.738	378.302	88.6131	264.44	459.559	386.359	446.331	374.58	419.195	511.481	274.775	355.409	545.726	444.355	399.098	666.974	345.542	623.276	361.346	39.169	462.96	44.3659	412.153	31.2405
CLIV_019883	Tmprss3	-0.528776	0.279964	0.0589281	0.97307	294.249	307.508	31.3222	55.3531	310.666	232.935	95.6964	237.558	254.524	302.541	192.059	333.658	86.9622	362.292	312.503	212.264	237.872	278.178	202.201	36.9622	257.592	28.397	229.897	23.5864
CLIV_005226	coa5	0.371254	0.196522	0.0588758	0.97307	9.35608	26.3485	36.7293	14.1293	24.1036	18.4601	16.8139	22.3996	21.2439	13.0649	21.4199	14.8444	13.9814	13.986	19.5635	16.0505	15.2712	14.4389	21.0649	2.62041	15.8467	0.934778	18.4558	1.49053
CLIV_011140	UHRF1BP1	1.57304	0.832443	0.0588025	0.97307	14.0822	5.97694	4.89912	2.06818	8.47287	0.579133	1.35813	0	0.0714165	2.59502	0.676463	2.06707	1.39212	8.12953	0	0	0.0572839	0	4.16755	1.581	1.6575	0.872173	2.91253	0.927238
CLIV_009407	Protein of unknown function	1.55094	0.820924	0.0588571	0.97307	0	1.36103	3.51247	0	0	11.0401	1.44017	0	0	0	0	0	1.57576	0	0.255959	0	0	0	1.9282	1.20581	0.203524	0.173835	1.06586	0.626869
CLIV_018131	RPS27L	0.432073	0.228832	0.059004	0.973188	758.812	451.617	905.126	1126.59	621.043	551.469	551.306	446.3	597.289	514.759	479.853	756.66	579.126	710.139	601.794	308.008	303.877	270.663	667.728	75.0143	502.764	59.5272	585.246	50.5765
CLIV_013277	Nwc	-1.20094	0.636924	0.059358	0.974573	12.9198	3.19362	3.30811	0.207147	9.24251	10.3711	2.80643	0.306922	5.47505	4.91323	1.46084	7.68851	11.3484	6.85405	9.93532	22.9117	21.2956	17.576	5.31452	1.51309	11.5537	2.48838	8.43413	1.60253
CLIV_008840	EIF4ENIF1	-1.61966	0.858645	0.0592553	0.974573	4.6422	0	1.17628	0.04743	0	4.23293	8.0485	0.0537085	0	3.72856	7.14926	0	1.18195	2.50096	26.117	0.0127351	5.71914	0	2.02234	0.977711	5.15662	2.75922	3.58948	1.46995
CLIV_006812	Cep164	-0.866249	0.459669	0.0594968	0.975141	0.71843	2.87468	0.749952	1.91859	4.20362	3.68094	1.48913	0.580993	1.72441	3.95466	0.665934	1.05751	2.83758	1.91018	8.1097	5.44884	4.24635	2.74385	1.99342	0.44109	3.44162	0.775637	2.71752	0.467095
CLIV_010935	Protein of unknown function	0.641424	0.340511	0.0596042	0.975141	2.0782	2.54224	1.00549	0.111902	3.42036	5.42608	1.52461	1.81491	5.0029	2.27062	1.63253	0.913134	0.0129353	0.815395	5.31752	1.64854	1.5126	1.93622	2.54741	0.591494	1.78439	0.495731	2.1659	0.385625
CLIV_016509	his-71	0.385194	0.205213	0.0605126	0.977639	350.436	258.292	300.371	773.714	321.103	250.763	384.469	189.387	304.626	253.413	348.478	233.059	462.612	158.104	217.104	278.613	224.691	184.601	348.129	56.532	262.297	30.98	305.213	32.9565
CLIV_008492	Protein of unknown function	-0.548189	0.292003	0.0604713	0.977639	95.9952	80.2706	12.4817	133.901	140.408	89.2964	126.323	184.878	79.2799	118.844	44.2092	133.642	72.1082	200.745	139.777	182.68	244.236	177.076	104.759	16.2805	145.924	20.9857	125.342	13.817
CLIV_008643	Dytn	-0.736883	0.392297	0.060329	0.977639	124.259	19.2581	8.6617	19.9082	82.536	81.8722	30.0716	145.551	175.469	110.667	56.0318	79.5264	41.0307	98.9231	108.876	157.475	171.275	64.4834	76.3985	20.462	98.6987	14.7447	87.5486	12.5293
CLIV_007868	ACN9	0.66081	0.351943	0.0604354	0.977639	84.9004	54.1114	38.6523	148.407	128.267	67.8143	52.674	104.209	128.058	61.6909	45.9622	62.3896	135.121	82.7944	17.2123	68.46	16.6125	60.8434	89.677	13.1028	61.2318	11.8675	75.4544	9.243
CLIV_016587	setdb1b	0.60249	0.321065	0.0605814	0.977639	99.4726	30.7421	13.8176	10.9262	169.277	56.194	42.1322	59.4524	46.86	44.3604	20.2095	26.3323	27.147	93.8818	37.1184	13.296	26.7563	22.9535	58.7638	16.4104	34.6728	7.99123	46.7183	9.32338
CLIV_005781	PPP1R8	-0.480656	0.25628	0.0607229	0.977639	33.485	37.9275	28.8956	3.28057	47.536	39.6935	13.974	30.1421	36.4112	59.1307	25.6036	54.8781	19.7667	34.769	58.597	29.2963	34.6678	32.9859	30.1495	4.54815	38.855	4.94075	34.5023	3.42425
CLIV_007385	Abtb1	-0.42236	0.225093	0.0606028	0.977639	51.2112	19.0448	43.0271	6.45829	32.6044	47.1594	0.299363	3.59888	7.2263	61.2871	55.2668	33.776	13.1221	83.5058	58.241	0.0101029	3.6076	10.7612	23.4033	6.77128	35.5086	10.0484	29.456	6.05812
CLIV_003434	Protein of unknown function	-1.35317	0.720615	0.0604082	0.977639	22.8189	12.1112	2.11088	6.26819	0	7.74067	2.29281	27.0106	0	13.6572	0.0596034	25.2629	23.1433	5.21179	17.0264	16.4117	85.6479	50.7889	8.92814	3.30923	26.3566	8.82687	17.6424	5.03749
CLIV_017352	FOXRED2	1.86275	0.992588	0.0605647	0.977639	0.298005	16.9608	6.13423	0	27.9126	0.0675064	8.76967	5.38979	0	0	0.309684	0	0	2.63498	2.06511	0.221797	0.0114495	6.36421	7.2814	3.19133	1.28969	0.71576	4.28555	1.74496
CLIV_017973	USP6NL	1.89699	1.0113	0.0606842	0.977639	11.4735	9.00322	34.1907	0	6.94399	0.304029	2.56845	0	0	4.52292	6.55542	0.0162742	0.0731038	0.0253584	0	0	0	0.159929	7.16488	3.67913	1.26145	0.826144	4.21316	1.96419
CLIV_018335	MTMR1	0.961074	0.511667	0.0603374	0.977639	5.12967	4.94297	9.18688	0.0263502	3.80814	7.69368	4.34116	0.411	2.17414	4.09809	7.12236	0.553357	0.113591	0.111101	3.57648	1.12849	0.237607	3.64264	4.19044	1.01751	2.28708	0.817917	3.23876	0.674012
CLIV_002798	MYO1C	1.75425	0.935267	0.0607012	0.977639	0.0120396	0.0499362	39.9061	0	0.107016	0	5.47842	0	0.620566	0.800717	2.73544	0.00886809	0	0.0948391	0.057914	0	0.010262	0.0164653	5.13045	4.38751	0.413834	0.302656	2.77214	2.20866
CLIV_003314	AADACL4	1.86512	0.991494	0.0599549	0.977639	0.204037	0.0260923	12.6687	0	0	0	10.6635	0.00654988	0	0	1.26443	0	0.00608526	0	0	0.1667	0.00783193	0.100962	2.61876	1.71807	0.171779	0.138006	1.39527	0.887169
CLIV_005096	DDX10	-0.825457	0.440695	0.0610574	0.977799	20.5135	5.51822	26.0013	10.6287	33.5505	22.9967	68.575	54.9445	44.4259	54.7121	48.6341	30.9709	84.4662	18.352	75.9003	30.4325	25.0071	125.059	31.906	6.89999	54.8371	11.5934	43.3716	7.11059
CLIV_000857	Larp1	1.2466	0.665589	0.0610779	0.977799	3.30285	16.4498	18.9315	2.70091	1.86627	7.73644	3.21994	0.837479	2.13527	2.66895	5.25449	5.60742	0	0.13115	8.88537	0.391047	1.80478	1.81093	6.35338	2.24498	2.95046	1.01027	4.65192	1.26345
CLIV_007410	NTN4	1.45809	0.777717	0.0608154	0.977799	0.390805	1.58337	2.36437	0.316923	0.034031	12.7302	0.319356	14.0808	7.1468	0.482592	3.3197	0.316543	0	0.981738	0.965025	1.02343	0.344115	0.237326	4.32963	1.86766	0.852274	0.331943	2.59095	1.01217
CLIV_003626	Protein of unknown function	-1.90096	1.01443	0.0609431	0.977799	0.623608	0	1.9034	0	2.29946	0.722286	0.0337987	0	0.0328045	8.73131	5.443	1.45042	8.89276	0	0	6.39859	0.0327827	5.81933	0.623929	0.296265	4.08535	1.24523	2.35464	0.749465
CLIV_001996	SETD4	1.86845	0.997436	0.0610338	0.977799	0.0303736	11.0566	3.6402	0.0488527	0	0	0	0.337471	10.122	0	1.76906	0	0	0	0	0.0637107	0	0.599314	2.80394	1.5244	0.270232	0.198452	1.53709	0.806503
CLIV_003882	SPSB3	-0.435676	0.232771	0.0612487	0.978321	86.7929	54.3451	45.5753	122.15	77.718	40.1505	86.3407	98.0424	119.822	62.5742	62.4893	80.5708	140.255	82.4368	126.36	119.491	191.253	137.437	81.2152	9.99821	111.43	14.309	96.3224	9.22616
CLIV_014739	ALMS1	-1.11222	0.594212	0.0612402	0.978321	0.774183	0.558848	1.43777	5.15677	2.871	6.92444	0.298899	3.1092	0.264495	0.832879	1.31739	4.47929	7.27014	10.254	0.969439	4.78618	5.64527	7.60112	2.37729	0.788146	4.79508	1.09956	3.58618	0.718753
CLIV_008494	ATP6V1B	-0.43357	0.231805	0.0614271	0.979756	629.529	1025.21	153.16	358.59	861.823	779.129	782.631	941.079	822.927	852.026	510.188	775.641	769.93	745.349	1126.54	901.765	1149.48	1341.75	706.009	94.1706	908.074	84.8753	807.041	66.1973
CLIV_010479	Phc1	1.41823	0.758393	0.0614768	0.979756	6.78326	2.583	5.53481	5.91051	1.73606	8.78177	0	0	6.68905	6.04313	0	0	0.19223	1.66992	19.1581	0	0	2.68796	4.22427	1.07063	3.3057	2.09249	3.76499	1.14558
CLIV_012526	ZNF385B	-0.578248	0.309496	0.0617127	0.979853	88.0128	158.327	9.00859	3.70797	84.3138	105.669	32.3018	57.4826	45.2634	87.4507	53.4787	119.237	11.7589	175.687	114.833	54.1803	65.1668	40.6621	64.8986	16.53	80.2727	16.5656	72.5856	11.5038
CLIV_004173	ADSSL1	-0.509295	0.272712	0.0618286	0.979853	69.1435	45.6922	15.5978	31.5418	96.8339	93.4684	33.0832	47.9296	75.3084	131.459	56.7246	48.0765	58.2646	104.75	114.849	77.9384	28.0786	91.6823	56.511	9.53182	79.0914	11.388	67.8012	7.70653
CLIV_004439	TRIM33	1.71758	0.919605	0.061799	0.979853	3.83375	0	1.24526	0.109168	2.3881	7.17281	0	0	1.23602	0.140744	0.351188	0	0	0.636083	3.01384	0	0.267272	0	1.77612	0.804058	0.489903	0.323659	1.13301	0.448438
CLIV_003489	NOL9	1.16205	0.622724	0.0620316	0.981107	14.6723	3.72735	4.12639	10.6354	1.89082	2.56634	10.4002	9.82555	2.75863	1.79982	8.6015	3.19111	2.05071	11.345	1.78755	2.44856	2.54204	0.0214452	6.73366	1.55325	3.75419	1.23114	5.24393	1.02706
CLIV_016203	Protein of unknown function	1.01411	0.543477	0.0620463	0.981107	1.45017	1.24394	27.299	2.69713	0.97447	1.20835	0.51448	1.1219	1.45946	0.90156	0.466691	0.708563	0.94391	0.349725	0.956101	0.59818	0.985444	1.29679	4.21877	2.89166	0.800774	0.0985669	2.50977	1.4634
CLIV_016200	RCHY1	0.529476	0.283869	0.0621516	0.981676	79.5888	31.0274	47.7592	73.0892	49.3402	50.1057	80.5738	94.0789	48.8925	39.2872	52.4243	30.3928	100.532	60.925	11.2339	61.3419	51.6205	21.2759	61.6062	6.91279	47.6704	8.8099	54.6383	5.68877
CLIV_012849	SCARB2	-0.29066	0.156178	0.0627326	0.984269	114.082	220.551	93.073	48.5031	192.174	157.966	120.871	140.748	156.771	148.604	93.0754	221.459	107.342	164.427	189.416	284.836	157.136	167.518	138.304	17.2405	170.424	19.2623	154.364	13.1305
CLIV_015933	PGAP2	1.24994	0.671406	0.0626493	0.984269	5.4261	13.3362	4.85764	12.2577	27.909	4.62026	2.80912	32.7287	28.6326	3.56022	5.29067	6.91427	19.5114	2.21018	0	12.9852	5.91215	1.74668	14.7308	3.95692	6.45897	2.05888	10.5949	2.38489
CLIV_008308	FAM185A	1.78475	0.958457	0.0625885	0.984269	7.70646	0.54684	2.01505	0.0867768	7.98462	0	5.06178	6.44336	8.05612	0.745206	4.48157	6.66919	0.0968528	0	0	0	0.287235	0	4.21122	1.17816	1.36445	0.820351	2.78784	0.777257
CLIV_019374	FRRS1L	-1.7944	0.96398	0.0626801	0.984269	0.014185	2.52863	0.675746	0.498854	0	0	0	1.09052	0.0120399	1.43276	1.64622	8.64072	0	5.34711	5.44371	0	4.88887	0.00989624	0.535553	0.281555	3.04548	1.04135	1.79051	0.605351
CLIV_008003	COPS7A	1.19437	0.642359	0.0629772	0.985924	7.98701	0.849258	21.8852	34.5786	30.5347	22.6906	20.6881	19.2923	2.52188	1.3271	17.5267	0	23.0912	12.5777	23.9988	7.23285	26.2913	0	17.892	3.92965	12.4495	3.58415	15.1707	2.66302
CLIV_007125	BTBD2	-1.58836	0.854038	0.0629106	0.985924	0.0260208	0.021101	9.03273	0.40307	23.6566	0.0719731	2.44344	7.93237	0.676522	11.6517	4.58103	4.96669	8.71377	0.0287205	11.1285	3.77162	27.1802	8.96177	4.9182	2.61684	8.99822	2.59749	6.95821	1.85569
CLIV_012453	SCAMP3	-0.815765	0.438977	0.0631216	0.987093	47.0935	33.0256	41.3701	15.5422	8.14615	26.8675	66.6818	25.2025	13.2707	34.4978	50.744	45.0799	15.3933	112.839	89.4728	49.9722	71.5844	44.0985	30.8	6.2023	57.0758	9.87397	43.9379	6.49189
CLIV_008708	PSMA3	0.401526	0.21648	0.0636254	0.987343	261.677	351.384	252.51	774.048	220	290.74	338.465	531.704	316.613	229.417	285.995	260.316	348.719	248.914	218.804	236.869	294.295	258.474	370.793	58.6786	264.645	13.3446	317.719	31.9023
CLIV_017077	RAPGEF6	-1.18105	0.636543	0.0635377	0.987343	0.165749	35.0842	2.65315	7.08833	14.2086	0	5.08333	11.3563	8.18485	10.4864	11.6645	22.1349	17.6365	13.5558	5.90782	2.13509	37.3186	18.9482	9.31383	3.59623	15.532	3.43749	12.4229	2.52823
CLIV_000288	MYSM1	1.33757	0.721119	0.0636176	0.987343	8.78883	15.5888	8.75225	0.892227	18.3746	9.6034	6.03321	8.4184	0.174477	0.0800118	17.5741	0.73915	1.21658	11.3727	8.16151	0	4.23594	0.0569893	8.51402	1.98048	4.82633	2.0921	6.67018	1.46722
CLIV_011398	RUSC2	1.99712	1.07562	0.0633514	0.987343	13.7963	0	5.94628	0	3.76396	0	1.98098	4.08075	2.19855	9.6904	0	0.00549032	0.0205694	0	0	0	0	0	3.52965	1.45844	1.07961	1.07635	2.30463	0.928092
CLIV_010272	RANBP9	1.83288	0.987795	0.0635212	0.987343	3.13597	4.66339	4.50297	0.0600433	1.01722	3.47535	4.18114	0	7.00536	8.19522	0	0.0383809	0.15036	0	1.47082	0.0940544	0.297967	0	3.11572	0.783178	1.13853	0.895826	2.12712	0.625008
CLIV_001184	Protein of unknown function	1.66138	0.896348	0.0638104	0.989131	2.16401	1.80562	0.163527	3.1524	0.716044	3.09134	0.212126	0	2.24061	0.581975	0.611415	0	0.920103	3.00835	0.0966649	0	0	0	1.50508	0.419238	0.579834	0.324738	1.04245	0.280638
CLIV_006061	CALB1	-0.381666	0.310038	0.218312	0.990552	11464.7	14712.2	928.984	4794.98	10628.8	9199.06	7361.01	11499.5	10148.5	14343.8	4537.86	13487.9	10216.6	9276.65	8152.51	0	10665.6	7450.29	8970.86	1366.59	8681.25	1472.64	8826.05	975.161
CLIV_013139	Cystatin (Gallus gallus)	0.310885	0.239625	0.194499	0.990552	1831.53	2542.17	5172.95	6260.45	1515.12	1990.01	2047.33	2758.07	2211.53	1774.4	2933.68	3521.83	2893.56	1379.9	1956.25	2794.06	2119.03	1046.99	2925.46	548.861	2268.86	271.975	2597.16	307.615
CLIV_002631	ATP5E	0.323867	0.210186	0.123352	0.990552	2503.03	2162.83	2508.85	4931.16	1917.73	2072.63	1755.72	2222.97	3049.73	2331.62	1258.77	3257.49	2808.61	2318.11	1905.77	1757.13	2122.31	1326.57	2569.41	321.359	2120.71	217.336	2345.06	195.893
CLIV_001496	EEF1A	0.294402	0.184418	0.110404	0.990552	1881.58	1191.94	4236.13	2532.47	2125.6	1812.56	2699.95	1235.25	1693.41	1338.45	2853.56	1022.78	2997.5	1855.78	1873.51	1160.18	1466.91	1363.47	2156.54	310.687	1770.24	237.829	1963.39	195.488
CLIV_013893	TMEM255B	-0.315739	0.217339	0.146293	0.990552	2008.74	1901.36	247.718	1666.97	1549.29	1862.72	1915.87	3032.34	1971.03	1572.73	832.168	2106.55	2667.33	1503.29	1916.84	2566.32	3291.52	2454.73	1795.12	238.893	2101.28	246.078	1948.2	170.455
CLIV_006771	RPS25	0.290631	0.203629	0.153506	0.990552	1980.25	1720.09	2061.74	3704.19	1946.12	1493.27	1977.04	1830.84	2445.88	1446.21	1143.34	2561.17	2054.21	2207.18	1699.05	1391.82	1779.27	1350.81	2128.82	214.899	1737.01	154.086	1932.92	136.786
CLIV_009409	S100Z	-0.39519	0.238271	0.0972018	0.990552	2281.13	1507.33	106.143	1369.4	963.536	2064.59	1985.53	1619.53	2597.79	2277.05	435.451	1687.39	1868.58	1111.91	1839.28	3364.69	2248.04	2781.7	1610.55	250.606	1957.12	288.013	1783.84	189.899
CLIV_005505	AKR1B1	-0.404257	0.226386	0.0741483	0.990552	1498.59	970.795	291.797	1187.63	1688.83	1735.41	1757.81	2174.29	1775.18	2357.12	1053.4	921.791	1689.85	2167.38	1442.63	2847.12	2452.22	1798.07	1453.37	186.553	1858.84	217.452	1656.11	147.419
CLIV_016528	RPS6	0.292819	0.199883	0.142934	0.990552	2161.87	746.266	1644.03	2538.14	1254.29	1518.61	2790.15	1198.58	1968.06	1490.2	1345.75	909.211	1325.53	1103.27	1973.21	1835.05	1149.17	1423.16	1757.78	221.791	1394.95	113.444	1576.36	128.602
CLIV_015312	ATP6V0E1	0.226245	0.185384	0.22231	0.990552	1813.55	1318.24	969.506	4759.97	1509.73	1045.53	1664.76	1355.25	1182.92	1176.97	789.248	1425.42	2826.32	1053.19	1075.22	1709.95	1380.97	1236.89	1735.5	389.022	1408.24	197.413	1571.87	215.299
CLIV_002990	RPS8	0.370168	0.21626	0.0869559	0.990552	1264.11	962.792	2693.26	4093.21	1478.57	1141.11	1709.62	1245.26	1723.45	1123.17	1846.98	1043.62	1700.42	1568.88	1091.97	1184.42	1356.82	916.762	1812.38	331.299	1314.78	107.599	1563.58	179.418
CLIV_004194	CKB	0.427916	0.289007	0.138702	0.990552	925.757	1172.19	0	1348.46	820.18	1151.14	4301.13	1524.94	1690.02	771.491	4901.4	1193.54	1307.4	1002.99	919.817	795.932	1431.82	1606.27	1437.09	393.374	1547.85	429.889	1492.47	282.973
CLIV_008872	RPLP0	0.389239	0.264381	0.140949	0.990552	1735.39	781.261	1408.92	4509.06	1682.35	1483.96	1738.09	948.75	1269.11	804.595	1288.42	948.354	2109.07	1371.39	1453.78	695.847	1145.44	1310.39	1728.54	365.377	1236.37	139.697	1482.45	198.912
CLIV_015855	RPS4	0.355976	0.223004	0.110427	0.990552	1370.73	884.054	1337.71	3492.79	1429.95	1090.95	1578.41	1041.6	988.295	866.531	1159.83	846.373	2206.34	1594.57	972.229	612.82	1095.69	882.767	1468.28	264.442	1137.46	161.557	1302.87	155.579
CLIV_005990	Cox6c	0.308097	0.22293	0.166962	0.990552	1279.96	988.112	1922.27	2867.48	1078	1143.96	1130.19	1069.1	1700.25	1055.96	1038.83	1243.13	1534.32	1106.36	1206.45	1134.33	1098.32	802.289	1464.37	204.624	1135.55	65.0437	1299.96	111.523
CLIV_011228	ATP1B4	1.29581	0.713599	0.0693895	0.990552	64.4956	29.464	12145.4	3.79325	0.206494	62.0174	4841.87	18.1403	124.752	29.4313	5883.04	29.8523	5.99424	0.389388	27.5646	0.998278	0.614671	73.1611	1921.13	1383.25	672.338	651.384	1296.73	756.95
CLIV_010541	HSPA5	-0.261852	0.194908	0.179122	0.990552	1014.41	1365.46	701.451	496.316	895.088	943.236	1192.75	1710.54	1207.11	1125.84	1453.85	1163.27	1341.35	1099.8	780.027	1025.36	1937.51	1500.45	1058.48	120.471	1269.72	111.718	1164.1	83.7124
CLIV_010154	UQCRQ	0.301522	0.175276	0.0853822	0.990552	910.81	1015.48	2113.37	1902.52	1023.9	893.773	1140.45	1406.39	1117.17	848.68	1040.35	1420.37	1419.07	1009.62	888.071	778.489	1009.95	835.101	1280.43	147.433	1027.74	79.8355	1154.09	86.9087
CLIV_014353	RPS29	0.36334	0.229852	0.113934	0.990552	1377.27	1125.62	1637.98	1790.6	1309.19	927.362	750.843	956.413	1544.74	1080.21	629.951	1580.06	1093.15	1335.54	1345.84	628.305	753.694	665.915	1268.89	117.913	1012.52	119.59	1140.7	87.196
CLIV_005027	Rasl11a	0.350093	0.198639	0.0779922	0.990552	1224.59	1126.85	967.727	3341.02	994.807	1112.9	831.722	873.453	1212.04	845.015	772.141	1426.05	1387.65	974.822	771.667	824.396	943.318	685.53	1298.35	259.511	958.954	89.6195	1128.65	139.391
CLIV_015313	RPL26	0.325563	0.215352	0.130593	0.990552	1201.88	862.05	1049.62	2905.1	1151.04	727.15	1323.69	1026.85	1118.95	956.177	840.211	982.859	1312.86	1130.04	803.732	733.951	1040.07	752.103	1262.93	213.645	950.223	63.7487	1106.57	114.604
CLIV_015629	ATP5G3	0.282587	0.174879	0.106117	0.990552	823.906	907.652	2093.13	2007.15	825.484	839.792	1254.12	1020.41	1153.95	747.714	1092.51	967.746	1440.32	1053.24	919.197	794.702	900.776	767.982	1213.95	165.9	964.91	71.8056	1089.43	92.743
CLIV_001114	Stard10	-0.365639	0.293903	0.213469	0.990552	585.124	550.431	86.6088	1388.5	798.066	1172.26	900.799	1612.03	1357.39	585.433	551.109	593.192	1472.92	863.569	1395.63	1077.15	1796.68	1786.28	939.023	162.813	1124.66	169.012	1031.84	116.039
CLIV_018636	RPL7	0.294828	0.197716	0.135919	0.990552	714.833	625.963	1352	2916.05	963.552	832.701	1031.36	840.566	837.612	662.004	905.023	707.595	1431.3	984.498	942.096	749.257	825.009	533.001	1123.85	234.533	859.976	86.0795	991.912	125.339
CLIV_008885	RPS27A	0.311553	0.177017	0.0784051	0.990552	1055.09	689.77	1154.93	2395.36	1150.42	891.648	826.966	915.296	946.469	930.51	845.388	882.812	1251.46	973.783	648.535	789.471	804.834	657.364	1113.99	167.817	864.906	60.7217	989.45	91.6868
CLIV_007009	RPL19	0.272604	0.194129	0.160246	0.990552	1018.02	636.668	956.868	2242.2	935.612	935.185	968.647	877.541	860.332	663.626	815.645	638.944	1156.17	1095.6	1055.68	724.444	781.71	743.021	1047.9	153.679	852.76	65.4713	950.329	84.4131
CLIV_011799	RPL36A	0.37961	0.215951	0.0787723	0.990552	1003.97	557.481	1404.36	1992.71	921.653	986.903	857.255	945.502	990.985	721.298	817.81	986.64	1017.67	771.124	929.807	552.966	850.545	578.656	1073.42	135.71	802.946	55.1394	938.185	78.2604
CLIV_002947	Uqcrh	0.235106	0.163607	0.150713	0.990552	805.221	767.453	891.395	1727.05	856.298	867.085	1051.03	847.174	1277.53	720.553	605.422	1088.48	1092.15	744.397	652.632	964.391	1000.43	814.384	1010.03	103.602	853.649	62.2555	931.837	61.6204
CLIV_008459	SERPINI1	-0.353205	0.265926	0.184109	0.990552	931.458	1075.02	108.666	723.71	1079.27	574.188	745.496	1074.84	1129.88	1006.88	568.85	1095.89	1228.14	862.157	748.6	1027.84	1116.41	1081.93	826.948	110.959	970.744	68.9926	898.846	65.7342
CLIV_010547	RPL35	0.341977	0.237602	0.150071	0.990552	913.381	527.859	1959.02	1656.26	720.91	611.527	629.171	403.998	788.401	549.941	1049.47	950.644	829.761	644.317	609.642	653.362	355.618	431.856	912.281	177.868	674.957	76.6126	793.619	98.2515
CLIV_002324	RPL9	0.325988	0.230277	0.156883	0.990552	938.302	452.02	1007.98	2208.96	711.296	719.887	886.626	541.971	666.303	637.401	767.12	580.89	974.458	865.641	746.5	492.491	613.688	413.706	903.705	173.929	676.877	59.5352	790.291	93.3197
CLIV_008112	FGF3	-0.38131	0.312464	0.222339	0.990552	536.362	854.507	56.675	1061.6	685.048	634.619	887.846	865.698	690.568	716.164	375.888	908.319	1335.55	777.254	783.092	590.703	967.148	1058.49	696.991	95.9253	834.734	92.3424	765.863	66.712
CLIV_010041	RPS3	0.346419	0.229584	0.131325	0.990552	837.487	531.969	924.808	1710.54	697.594	516.24	1008.08	743.399	611.252	444.116	774.991	512.247	937.276	688.443	575.301	428.697	941.225	593.37	842.374	122.184	655.074	64.9075	748.724	70.851
CLIV_005500	HSP90B1	-0.215399	0.141083	0.126821	0.990552	1121.9	1028.95	574.86	197.238	587.716	784.263	522.99	840.833	537.851	1336.27	1033.43	1053.52	303.214	621.493	798.523	786.592	754.71	542.023	688.511	95.0596	803.308	102.313	745.91	69.1596
CLIV_006781	ATP5L	0.323616	0.216312	0.134638	0.990552	682.61	891.839	1052.77	1402.27	692.971	459.988	662.976	803.02	835.171	478.082	461.324	994.836	796.773	593.723	726.641	610.885	655.809	563.216	831.513	90.2915	653.477	55.732	742.495	55.8141
CLIV_005858	Ndufa1	0.306126	0.22467	0.173021	0.990552	920.645	783.571	820.676	1277.48	575.536	798.433	557.404	663.754	803.802	769.07	384.403	1374.7	678.231	689.843	716.842	484.549	499.657	390.133	800.145	71.7883	665.27	100.842	732.707	62.2321
CLIV_017702	NDUFS5	0.241538	0.185157	0.192061	0.990552	660.695	608.671	751.102	1339.75	561.334	459.252	694.717	776.373	826.415	504.144	393.236	864.731	922.787	603.23	611.893	745.925	589.563	462.359	742.034	83.7411	633.096	59.728	687.565	51.6133
CLIV_002740	Mdh2	0.288917	0.219003	0.18709	0.990552	568.268	598.743	1043.67	1018.29	483.357	517.239	1048.69	801.354	616.945	427.195	632.761	609.619	800.598	371.094	744.805	456.519	811.475	706.177	744.062	78.9376	617.805	55.071	680.933	49.1343
CLIV_011446	RPL38	0.365758	0.237279	0.123204	0.990552	827.326	574.003	1155.03	1211.95	346.424	459.136	532.374	548.85	775.68	646.297	622.681	914.77	670.178	501.966	413.22	461.914	420.736	285.77	714.53	101.313	548.615	62.064	631.573	61.0435
CLIV_015223	RPL15	0.361916	0.211197	0.0865949	0.990552	529.961	412.455	632.88	1847	635.913	465.839	753.359	606.715	634.023	397.346	478.018	444.129	748.76	558.253	540.846	532.192	656.287	391.859	724.238	144.398	527.521	39.3393	625.88	76.4154
CLIV_006710	GOT1	0.222096	0.134912	0.0997167	0.990552	557.553	437.784	904.054	611.065	491.653	582.883	857.69	763.368	774.038	333.289	773.305	465.613	863.572	443.008	516.548	651.431	609.203	600.58	664.454	55.1151	584.061	55.3717	624.258	39.1307
CLIV_016092	NDUFA10	-0.173825	0.107446	0.105708	0.990552	514.545	571.201	484.078	528.163	512.073	508.851	761.048	517.405	638.039	644.124	510.373	488.318	871.308	557.666	552.823	747.146	711.297	743.612	559.489	29.3932	647.407	43.2234	603.448	27.5054
CLIV_008985	SERINC1	-0.228258	0.157028	0.146053	0.990552	565.518	759.35	245.523	136.443	586.874	603.536	520.57	839.668	922.706	618.349	467.131	669.702	258.373	711.625	689.026	750.01	699.38	752.285	575.576	85.7828	623.987	54.0493	599.782	49.5307
CLIV_003198	Rpl27a	0.290387	0.228594	0.203971	0.990552	704.051	409.203	831.406	1624.85	590.838	472.869	518.753	365.061	497.964	567.572	506.256	470.447	730.337	566.246	616.25	527.476	397.424	259.82	668.333	128.966	515.759	44.5914	592.046	68.729
CLIV_013967	EIF1	0.383506	0.234591	0.102094	0.990552	633.664	425.623	884.944	1508.57	590.454	568.993	704.262	414.822	393.892	643.861	559.967	501.587	715.855	408.383	495.266	308.002	528.268	342.293	680.58	115.979	500.387	44.3841	590.484	64.0782
CLIV_018869	RAB3IP	-0.381597	0.228567	0.0950154	0.990552	476.155	741.738	120.787	371.091	518.078	649.391	497.361	516.696	716.914	532.211	341.48	762.509	1053.21	404.754	509.861	895.79	576.016	902.199	512.023	63.2573	664.226	82.6429	588.125	53.7514
CLIV_014613	SLC17A8	-0.402294	0.331843	0.225397	0.990552	713.721	1023.09	78.1037	87.7135	660.599	849.484	209.149	679.989	588.807	932.571	470.774	866.937	155.994	760.986	980.139	504.402	310.4	648.884	543.406	113.231	625.676	95.4219	584.541	72.5171
CLIV_001321	MAP1LC3B	-0.17759	0.131306	0.176221	0.990552	660.887	574.138	200.817	404.095	543.651	514.346	492.368	867.147	722.906	752.535	377.399	636.677	729.431	591.953	527.747	608.1	784.065	520.115	553.373	63.5856	614.225	43.2543	583.799	38.0263
CLIV_011135	RPL10A	0.376651	0.220452	0.0875366	0.990552	558.108	390.635	657.278	1379.47	714.965	460.745	786.384	597.372	410.662	364.491	639.016	441.309	808.253	649.019	392.443	380.789	344.196	514.031	661.735	100.371	503.727	53.8111	582.731	58.4713
CLIV_014242	RPL24	0.3255	0.231607	0.159903	0.990552	364.921	254.957	1121.5	1422.24	642.149	359.072	701.905	587.359	488.295	303.851	908.481	381.505	608.247	569.111	454.304	365.525	396.052	369.102	660.266	127.612	484.02	62.5476	572.143	72.1739
CLIV_007061	COPE	0.260987	0.200463	0.192944	0.990552	533.512	431.251	348.03	1058.26	555.377	555.847	605.701	613.944	703.209	323.169	355.305	394.294	732.946	447.539	263.033	677.576	857.903	706.88	600.57	66.792	528.738	71.8354	564.654	48.3711
CLIV_007717	RPL34	0.438035	0.260774	0.0930058	0.990552	794.737	328.96	839.745	1533.23	565.725	375.725	515.977	443.779	495.233	492.814	572.501	371.351	552.206	499.246	489.426	214.386	535.781	335.884	654.79	123.978	451.511	39.6732	553.15	67.7837
CLIV_002610	rps21	0.329464	0.255577	0.197364	0.990552	838.29	351.475	731.055	1381.56	503.133	410.21	370.864	367.492	548.6	595.443	456.407	618.223	621.916	652.137	538.547	279.663	261.092	248.735	611.409	111.803	474.685	56.2081	543.047	62.9241
CLIV_013358	TXN	0.31464	0.219814	0.152318	0.990552	482.948	596.632	696.737	1359.22	257.688	428.559	501.323	379.66	803.566	396.399	434.068	693.896	685.498	209.308	380.199	637.829	429.557	383.762	611.815	108.303	472.28	54.8349	542.047	61.2675
CLIV_007037	NDUFA13	0.39461	0.214509	0.0658282	0.990552	480.603	360.036	772.039	1088.42	538	367.992	629.31	546.552	663.12	344.865	400.454	522.013	616.12	494.844	474.609	377.7	425.034	399.845	605.119	75.0116	450.609	28.203	527.864	43.1529
CLIV_016821	RPL18A	0.329913	0.266598	0.215904	0.990552	438.308	350.21	967.099	1363.65	298.855	437.767	731.945	289.311	513.787	401.546	652.369	520.467	494.938	358.571	441.08	389.704	392.871	244.226	598.992	120.464	432.864	38.247	515.928	64.5333
CLIV_002776	CCT6	-0.23705	0.161031	0.141001	0.990552	428.617	541.321	228.044	436.405	379.883	431.522	507.627	597.675	588.304	467.427	439.222	654.674	511.063	287.782	469.238	644.883	938.094	639.014	459.933	38.5272	561.266	61.6041	510.6	37.3258
CLIV_009643	SDCBP	-0.369035	0.252222	0.143429	0.990552	420.841	677.248	161.893	511.46	387.461	355.172	334.332	521.678	494.422	634.245	412.372	807.048	713.699	360.462	481.312	864.415	405.155	363.277	429.39	48.426	560.221	65.9666	494.805	42.7481
CLIV_001068	Protein of unknown function	0.323256	0.246705	0.190096	0.990552	531.396	470.976	506.555	1008.03	463.391	505.644	373.739	490.46	475.503	471.993	319.173	639.899	378.352	485.749	491.742	471.003	401.866	364.619	536.188	60.803	447.155	31.5766	491.672	34.9437
CLIV_006078	CA2	-0.295748	0.20628	0.151651	0.990552	534.12	349.088	144.627	550.414	594.955	371.584	739.44	374.486	345.041	557.687	431.635	441.739	660.359	646.473	437.852	558.814	474.504	452.106	444.862	58.6909	517.908	30.2638	481.385	33.2336
CLIV_002914	Protein of unknown function	-0.261668	0.174761	0.134318	0.990552	532.564	488.591	80.2572	422.107	616.064	379.385	636.598	460.566	395.418	573.249	215.812	482.494	707.771	640.045	381.245	672.458	480.789	436.95	445.728	54.7853	510.09	52.2399	477.909	37.5401
CLIV_012999	RPS3A	0.335238	0.215602	0.119971	0.990552	488.359	335.688	583.599	1090.95	574.333	408.161	583.844	431.934	354.718	343.247	515.736	343.827	521.79	391.9	388.609	376.688	424.283	394.464	539.065	76.0427	411.172	21.9974	475.118	41.4123
CLIV_008681	HSPE1	0.441449	0.291787	0.1303	0.990552	435.15	449.326	606.58	1232.32	501.55	371.847	440.284	402.083	372.872	559.802	409.479	377.116	456.255	533.68	300.467	653.422	209.823	141.925	534.668	90.4732	404.663	55.7635	469.666	53.9091
CLIV_013299	BZW1	-0.231116	0.182379	0.205073	0.990552	410.807	255.764	454.219	602.819	331.088	307.133	550.249	343.099	520.381	364.82	443.85	520.645	669.024	457.615	367.688	465.068	568.213	637.828	419.507	40.0085	499.417	36.246	459.462	27.9224
CLIV_005582	TCP1	-0.218967	0.155439	0.158922	0.990552	452.88	378.468	282.684	372.541	402.278	217.84	400.871	828.689	474.044	567.685	343.031	434.832	755.108	413.392	459.245	406.09	583.133	421.237	423.366	57.1679	487.084	42.187	455.225	35.3193
CLIV_011839	Dnaja4	-0.381056	0.216394	0.0782493	0.990552	453.615	731.969	127.785	225.169	300.32	332.983	358.994	739.673	314.629	430.971	333.463	843.289	483.764	259.437	277.435	720.987	775.802	434.595	398.349	70.3656	506.638	73.2954	452.493	51.0051
CLIV_015516	Eif3g	0.308276	0.214247	0.150183	0.990552	354.085	476.152	301.1	914.675	548.647	272.625	509.233	567.658	502.524	296.4	204.805	421.063	501.459	403.474	294.74	364.413	473.146	714.222	494.078	63.661	408.191	49.3586	451.134	40.4388
CLIV_005103	acat1-a	0.296351	0.185476	0.11009	0.990552	422.509	357.442	490.876	380.31	391.455	497.749	645.334	495.436	632.407	309.628	318.907	437.941	658.508	157.816	408.735	597.643	433.746	429.677	479.28	34.8278	416.956	50.0324	448.118	30.5209
CLIV_001831	PSMD9	-0.18063	0.136977	0.187272	0.990552	495.938	302.475	144.551	424.7	444.591	441.467	457.1	596.641	436.971	474.505	252.614	468.713	629.748	455.922	402.704	490.31	535.476	474.4	416.048	42.3714	464.932	33.7501	440.49	26.9368
CLIV_003955	UQCRC2	-0.241713	0.154684	0.11814	0.990552	397.782	265.948	482.809	382.398	262.079	283.528	554.373	397.066	565.231	366.413	386.537	409.793	755.147	455.569	291.144	518.322	556.757	579.92	399.024	38.8841	479.956	46.5295	439.49	31.008
CLIV_013140	DSTN	0.2165	0.162585	0.182987	0.990552	368.553	381.271	799.571	626.272	335.183	420.512	485.466	342.793	439.897	396.189	442.973	359.901	500.166	303.784	418.44	386.072	372.089	355.656	466.613	51.2416	392.808	18.8465	429.71	27.9552
CLIV_000035	RPL5	0.259945	0.19199	0.175752	0.990552	340.261	288.545	498.067	1055.75	455.076	405.474	475.152	303.697	409.599	322.013	327.174	366.73	605.09	406.899	354.654	319.377	371.484	305.826	470.18	77.2232	375.472	30.6017	422.826	41.8976
CLIV_014936	Vcp	-0.268576	0.196733	0.172196	0.990552	333.171	425.93	233.904	78.5716	350.619	447.19	544.539	420.892	649.872	403.392	225.966	412.5	247.356	515.288	539.376	404.552	617.332	730.933	387.188	55.652	455.188	54.7509	421.188	38.7566
CLIV_004744	TPT1	0.293995	0.200128	0.141823	0.990552	425.358	331.115	534.199	1160.16	368.499	294.936	460.222	272.486	364.984	499.152	388.086	297.391	639.62	402.52	392.477	304.058	226.777	195.52	467.995	90.7357	371.733	45.9188	419.864	50.6909
CLIV_003174	RPS13	0.26842	0.217729	0.217646	0.990552	375.873	304.427	518.817	984.47	277.53	382.15	409.709	379.323	401.861	363.879	368.932	434.803	453.958	276.751	311.615	257.112	422.286	305.894	448.24	70.7439	355.026	23.8514	401.633	37.9369
CLIV_000819	HIGD2A	0.319737	0.200285	0.110397	0.990552	401.483	319.578	319.371	1016.07	382.692	316.909	379.034	366.775	404.853	316.395	251.293	394.212	551.591	532.454	306.461	230.433	262.272	280.933	434.085	73.6761	347.338	40.026	390.712	42.01
CLIV_010987	MRPS11	0.306388	0.25073	0.221713	0.990552	306.257	329.381	302.764	1283.45	290.635	266.619	316.087	405.185	468.187	273.065	205.561	368.734	378.535	234.624	225.116	322.126	445.955	446.581	440.952	107.373	322.255	31.0105	381.603	56.0907
CLIV_004574	HYPK	0.32962	0.224157	0.141431	0.990552	401.727	316.766	356.791	785.317	414.314	351.866	298.157	405.169	458.657	339.642	199.168	552.267	395.773	354.081	297.872	306.849	372.679	213.709	420.974	48.544	336.893	34.9611	378.934	30.7577
CLIV_000033	GFI1	-0.378262	0.28253	0.180622	0.990552	522.198	371.444	44.9821	116.203	288.959	515.088	280.674	557.078	514.914	455.207	204.784	387.431	364.755	387.041	403.637	389.485	570.875	418.764	356.838	62.7221	397.998	31.7025	377.418	34.4537
CLIV_017080	Nptn	-0.187058	0.129702	0.149241	0.990552	621.171	468.071	126.753	148.451	474.324	448.936	282.347	302.703	366.318	581.684	195.125	425.01	297.714	507.746	443.431	406.789	324.952	317.988	359.897	53.9263	388.938	39.2409	374.417	32.5417
CLIV_009824	Atp5d	0.4604	0.286311	0.107826	0.990552	285.563	359.44	288.885	714.652	366.219	317.819	536.032	426.111	585.32	463.399	250.589	373.976	206.389	213.594	305.703	268.556	497.086	259.193	431.116	49.8337	315.387	35.4026	373.251	32.8053
CLIV_001051	cystm1	0.341995	0.249362	0.170226	0.990552	366.06	402.741	434.439	763.44	345.482	246.026	351.878	354.884	456.31	353.025	159.642	527.084	325.78	371.63	195.701	422.711	333.12	295.236	413.473	48.161	331.548	36.8882	372.511	31.0586
CLIV_013987	Rpl12	0.434406	0.252595	0.0854741	0.990552	480.012	244.808	352.911	810.613	476.184	290.607	650.158	150.663	257.269	253.522	291.917	415.956	549.54	447.296	164.927	221.012	172.413	174.633	412.581	70.9825	299.024	46.5636	355.802	43.4203
CLIV_007334	VDAC2	0.250421	0.159698	0.11686	0.990552	273.328	234.957	663.71	338.03	276.212	280.557	525.265	244.163	335.798	340.704	443.486	172.721	409.026	253.668	208.796	258.097	209.686	369.942	352.447	48.592	296.236	32.3766	324.341	29.1321
CLIV_015522	PIN1	0.262571	0.169506	0.121372	0.990552	228.012	265.211	218.73	458.611	339.07	262.412	399.023	397.525	446.214	230.507	201.796	250.247	333.439	181.057	251.561	303.197	377.215	460.912	334.979	31.3532	287.77	30.0646	311.374	21.8347
CLIV_009609	Protein of unknown function	-0.441865	0.341561	0.195781	0.990552	668.798	598.646	59.2391	9.79253	510.717	523.205	38.2248	215.945	129.907	552.776	257.863	503.681	30.0779	621.874	464.682	137.694	130.804	139.871	306.053	88.6475	315.48	73.5218	310.767	55.8767
CLIV_017451	NDUFA9	0.269278	0.21917	0.219212	0.990552	343.185	247.193	227.148	558.407	413.082	293.781	317.697	258.873	298.48	297.484	170.067	255.714	530.269	179.672	172.666	264.44	450.71	268.564	328.65	34.1933	287.732	41.8626	308.191	26.6847
CLIV_018830	NDUFB10	0.337499	0.191996	0.078774	0.990552	262.374	221.489	304.237	828.351	236.606	228.169	311.505	297.92	391.484	232.815	219.516	241.014	444.165	320.846	200.379	189.182	258.769	227.755	342.459	63.2688	259.382	26.3431	300.921	34.7369
CLIV_020771	Protein of unknown function	0.251359	0.190616	0.187281	0.990552	361.987	197.898	301.2	485.417	364.54	222.471	234.644	288.252	373.331	287.417	162.32	303.693	347.612	456.964	243.069	194.161	218.23	183.897	314.416	30.446	266.374	31.2839	290.395	21.9619
CLIV_016435	EEF1D	0.413643	0.275585	0.133365	0.990552	194.769	240.942	796.424	381.937	259.57	268.387	438.578	194.456	198.963	207.593	422.38	111.474	225.609	184.467	323.715	211.987	223.154	291.945	330.447	64.8239	244.703	29.9765	287.575	36.1703
CLIV_010185	Grxcr2	-0.42769	0.29338	0.144895	0.990552	273.123	175.824	24.7612	305.565	224.529	200.773	273.677	358.303	388.877	175.785	130.165	153.121	374.947	258.839	306.332	432.12	640.466	456.319	247.27	36.2167	325.344	55.9297	286.307	33.6793
CLIV_001764	MYO1H	-0.406094	0.294642	0.168123	0.990552	366.177	437.303	49.3632	75.0156	449.01	547.957	91.8845	179.205	129.125	528.408	311.873	389.87	132.553	521.134	482.563	169.958	148.755	132.76	258.338	63.6653	313.097	57.357	285.717	42.0937
CLIV_019101	RPL17	0.256776	0.195072	0.188067	0.990552	252.344	200.92	305.918	464.404	279.178	250.64	347.838	402.82	224.164	257.658	270.12	341.155	317.128	228.17	228.381	282.699	276.979	135.299	303.136	28.9982	259.732	19.834	281.434	17.836
CLIV_018880	MSMO1	-0.385406	0.234742	0.100626	0.990552	192.261	173.698	131.21	95.3617	233.614	223.607	274.533	437.592	542.036	301.505	199.092	224.634	427.845	244.128	258.46	442.205	324.506	338.594	255.99	48.4338	306.774	28.6152	281.382	27.9741
CLIV_011600	CHMP3	0.216148	0.154337	0.161366	0.990552	274.762	184.184	197.704	551.934	335.207	154.174	292.89	353.292	330.608	257.337	212.978	121.643	398.469	351.005	119.917	322.671	332.623	254.23	297.195	39.8342	263.43	32.8229	280.313	25.3696
CLIV_017716	Eif4h	-0.265063	0.209472	0.205732	0.990552	254.717	271.037	213.563	48.452	277.585	331.626	194.498	318.291	378.673	257.528	169.078	311.985	161.626	288.717	276.253	408.114	315.159	467.648	254.271	32.0534	295.123	33.0691	274.697	22.8823
CLIV_009976	FAM96B	0.317162	0.254489	0.212666	0.990552	345.985	181.488	327.965	483.834	331.558	207.009	294.018	185.321	331.783	312.193	203.627	280.054	271.16	258.329	327.634	276.225	168.169	100.646	298.773	32.1808	244.226	24.3973	271.5	20.6756
CLIV_013915	Ndufa6	0.282263	0.199876	0.157894	0.990552	313.461	296.166	336.324	344.981	163.288	306.918	371.223	296.588	210.349	227.854	217.129	279.499	260.009	117.237	222.849	247.616	374.464	293.443	293.255	22.0444	248.9	23.0573	271.078	16.3819
CLIV_003483	Protein of unknown function	0.35518	0.198863	0.07409	0.990552	240.22	162.207	340.529	460.551	317.556	250.735	273.064	329.087	338.231	223.654	213.877	282.373	315.32	322.608	199.251	206.084	260.374	143.295	301.353	27.8218	240.76	19.6549	271.056	18.0838
CLIV_007002	RPL23	0.340488	0.259717	0.189859	0.990552	351.428	190.489	313.92	580.156	337.292	213.706	236.402	176.468	243.997	226.452	196.007	322.958	260.385	268.792	246.522	147.456	267.717	132.269	293.762	41.541	229.84	20.5134	261.801	23.7726
CLIV_012339	RPLP2	0.175966	0.144112	0.222073	0.990552	322.414	226.525	324.893	374.79	289.172	197.086	245.499	220.311	277.522	245.937	234.127	297.802	331.524	295.808	217.131	201.27	177.265	221.141	275.357	19.4305	246.889	16.9923	261.123	12.9881
CLIV_003189	PSMA1	0.277583	0.209824	0.185859	0.990552	232.993	304.241	197.287	706.786	196.343	263.049	204.374	245.55	216.962	157.233	130.738	237.117	362.431	187.541	345.011	237.516	200.623	193.58	285.287	53.9675	227.977	26.346	256.632	29.9485
CLIV_007903	Efcab1	-0.346226	0.273053	0.204805	0.990552	175.23	252.743	65.0847	493.846	162.221	199.572	193.161	225.409	308.184	189.731	169.691	347.308	268.634	315.989	271.11	266.882	315.107	277.095	230.606	39.6751	269.061	19.2521	249.833	21.8938
CLIV_005742	TRAPPC3	-0.213901	0.165689	0.19671	0.990552	234.308	286.363	126.447	120.077	195.336	160.209	236.307	353.474	338.548	224.91	115.868	284.756	335.127	169.751	194.902	365.733	374.228	364.285	227.897	28.6508	269.951	32.244	248.924	21.5356
CLIV_016756	Sh2d4b	-0.392124	0.28698	0.171819	0.990552	253.752	245.128	20.8916	251.097	229.01	295.904	159.902	289.817	218.031	315.896	97.7256	290.524	221.906	319.74	314.811	393.058	286.845	179.898	218.17	28.0585	268.934	29.4714	243.552	20.6762
CLIV_011149	RPS10	0.339608	0.236619	0.151216	0.990552	268.149	103.776	376.143	532.69	275.631	267.901	256.435	132.168	238.428	212.983	202.476	145.55	242.718	225.471	218.031	176.169	213.68	182.509	272.369	42.1753	202.176	9.8295	237.273	22.6654
CLIV_006842	SDHD	0.348264	0.202663	0.0857173	0.990552	168.233	197.877	523.958	511.039	153.707	185.637	324.481	177.946	165.568	192.578	210.976	176.86	317.708	122.377	198.896	248.121	141.849	150.555	267.605	50.1512	195.547	19.9152	231.576	27.5949
CLIV_019109	RPL14	0.25107	0.202755	0.215607	0.990552	248.049	160.594	356.009	572.03	270.479	154.871	216.326	153.195	172.749	197.384	261.745	243.225	312.69	252.657	136.757	176.182	151.064	121.613	256.034	45.4228	205.924	21.7146	230.979	25.1662
CLIV_005061	Mrp63	0.355521	0.272606	0.192181	0.990552	311.673	213.366	211.346	740.463	172.526	196.506	173.126	168.569	211.972	267.858	231.612	151.977	229.13	252.107	155.79	115.802	123.467	193.273	266.616	60.9598	191.224	18.9029	228.92	32.2807
CLIV_012102	PDIA4	-0.282193	0.176484	0.109828	0.990552	181.431	188.801	247.636	153.263	120.494	165.293	359.785	294.495	153.707	184.441	330.073	264.441	160.535	163.121	259.134	310.041	299.24	280.897	207.212	25.9768	250.214	21.5823	228.713	17.1921
CLIV_019175	SEC11C	0.425211	0.334955	0.204277	0.990552	117.237	166.491	231.961	792.168	198.209	170.613	240.518	295.102	185.339	184.397	164.836	236.99	218.392	121.671	161.825	255.156	251.238	54.1933	266.404	67.8785	183.189	22.0991	224.796	36.0675
CLIV_004733	TSC22D1	-0.375973	0.212257	0.0765089	0.990552	201.01	204.968	209.228	178.101	132.22	160.248	188.919	215.994	167.049	190.846	382.248	234.513	312.578	244.9	114.708	405.674	254.46	168.738	184.193	9.11378	256.518	32.0481	220.356	18.3885
CLIV_001249	Cyb5b	0.279221	0.221438	0.207328	0.990552	266.328	141.55	151.269	481.154	143.988	175.251	264.477	248.355	293.206	145.924	94.5963	142.008	287.962	187.374	260.704	233.248	279.645	141.319	240.62	36.0018	196.976	23.5079	218.798	21.5177
CLIV_001294	TRAPPC2L	-0.293048	0.202181	0.147217	0.990552	168.512	157.336	83.7889	329.534	142.239	194.463	131.945	277.684	268.18	203.795	157.419	185.672	287.644	234.974	246.295	252.881	240.593	232.751	194.854	26.7549	226.892	12.9578	210.873	14.9342
CLIV_013733	ST13	-0.202482	0.140204	0.148685	0.990552	187.242	208.932	206.654	61.5566	235.691	226.444	162.316	260.327	192.803	320.69	233.183	203.632	84.7304	258.341	209.461	233.369	302.103	203.616	193.552	19.0626	227.681	22.7047	210.616	14.9642
CLIV_006009	RPL30	0.352981	0.216139	0.102444	0.990552	254.504	143.914	326.324	490.985	226.995	132.099	213.634	170.123	193.937	188.541	211.444	158.794	244.314	205.645	201.383	127.603	138.811	127.115	239.168	37.1546	178.183	13.9302	208.676	20.6196
CLIV_000980	Vdac1	-0.232971	0.149933	0.120223	0.990552	294.496	131.547	80.5295	161.27	182.945	155.406	241.739	253.4	198.056	260.883	119.78	145.089	351.733	305.982	210.85	160.243	236.788	252.936	188.821	22.0922	227.143	25.4503	207.982	16.9953
CLIV_000554	TMEM229B	-0.394962	0.253095	0.118636	0.990552	204.801	141.58	29.7616	144.022	121.97	248.585	240.01	234.966	262.538	179.404	90.1619	99.2893	171.519	291.027	242.665	361.845	329.616	343.552	180.915	25.6732	234.342	34.6682	207.628	21.9057
CLIV_001264	Gas8	-0.35906	0.289731	0.215238	0.990552	231.837	129.369	41.3899	216.582	87.044	169.834	208.549	241.578	286.791	200.972	148.832	174.648	434.752	254.496	139.91	333.082	182.092	172.539	179.219	26.4972	226.814	32.7588	203.016	21.2371
CLIV_018178	AP3B2	-0.602281	0.376416	0.10959	0.990552	267.746	230.911	21.7443	25.0657	243.084	278.055	180.016	155.812	134.975	205.558	111.602	256.26	101.947	432.354	373.503	90.0906	215.206	315.657	170.823	32.2295	233.575	40.8688	202.199	26.3689
CLIV_009728	COX18	-0.303136	0.198413	0.126561	0.990552	117.556	170.222	119.478	476.545	70.0093	183.673	213.285	153.657	150.321	117.661	168.454	161.479	424.13	124.083	222.113	277.275	288.507	189.423	183.861	39.1324	219.236	32.5602	201.548	25.0633
CLIV_005054	SGCG	-0.636748	0.382483	0.0959582	0.990552	249.524	220.728	19.7872	31.2677	219.972	290.92	87.4177	265.008	159.629	294.402	143.314	151.931	261.978	225.5	352.558	94.4001	205.486	328.246	171.584	34.1073	228.646	29.4496	200.115	22.9275
CLIV_013419	SLC31A2	-0.464742	0.303332	0.125492	0.990552	210.914	166.257	41.9831	213.359	151.875	76.5391	277.428	197.634	152.679	235.742	71.1983	124.782	449.361	228.929	216.505	145.021	276.581	351.599	165.408	23.9891	233.302	38.8558	199.355	23.6313
CLIV_002821	Tmem199	0.25152	0.183556	0.170604	0.990552	156.716	215.912	106.307	334.632	206.992	210.824	227.264	159.854	238.006	142.106	77.9293	372.942	347.03	238.171	209.917	139.209	93.7612	109.936	206.279	21.2921	192.333	36.1132	199.306	20.4057
CLIV_007989	MRPL51	0.288004	0.22492	0.200379	0.990552	131.67	166.59	280.555	463.703	166.737	183.506	216.095	201.086	151.279	186.495	172.427	215.201	309.39	182.068	108.136	127.471	159.638	157.142	217.913	33.9399	179.774	19.3452	198.844	19.5061
CLIV_008115	FGF19	-0.451543	0.288504	0.117555	0.990552	205.204	334.326	8.82336	113.557	230.723	129.355	161.886	227.769	201.777	241.646	47.0254	229.673	217.804	177.091	234.928	273.778	325.26	181.199	179.269	30.3647	214.267	25.7479	196.768	19.7724
CLIV_004757	ESD	0.441821	0.334408	0.186433	0.990552	170.214	132.752	276.772	547.45	191.042	196.496	245.778	133.42	178.889	284.412	167.281	211.191	117.98	104.607	160.069	200.728	142.894	78.869	230.313	42.626	163.115	20.894	196.714	24.4264
CLIV_017112	MYO3A	-0.516333	0.305541	0.091048	0.990552	233.248	178.311	31.0334	20.8414	336.019	458.548	52.3748	117.082	122.043	315.245	150.856	202.946	55.627	332.309	448.031	175.075	75.4641	134.354	172.167	49.3493	209.99	43.3198	191.078	32.181
CLIV_020829	Actr10	0.262683	0.141978	0.0642884	0.990552	203.487	173.101	132.912	172.837	263.61	201.39	232.562	214.658	259.438	170.692	141.657	163.289	173.866	169.876	135.885	264.011	220.233	132.502	205.999	14.1944	174.668	14.2395	190.334	10.4667
CLIV_010286	rbm24	-0.424865	0.276186	0.123968	0.990552	250.012	189.841	37.986	68.5825	148.223	281.071	155.661	144.416	197.93	246.507	146.106	264.285	151.79	439.964	266.925	166.539	119.713	136.522	163.747	25.9829	215.372	33.9637	189.56	21.6671
CLIV_012336	Slc25a22	-0.266789	0.193501	0.167973	0.990552	278.78	193.045	109.162	16.8003	164.625	241.029	115.803	220.594	247.592	232.168	161.099	171.353	44.5329	292.043	367.358	122.074	165.239	268.679	176.381	27.829	202.727	32.4786	189.554	20.9913
CLIV_011714	TST	0.305384	0.212911	0.151478	0.990552	140.511	153.208	214.225	291.388	149.501	80.3355	296.926	282.716	222.197	156.505	124.74	121.206	409.69	112.322	80.8148	144.987	158.478	236.433	203.445	25.7592	171.686	33.0172	187.566	20.6751
CLIV_005677	AIG1	0.297904	0.177544	0.0933644	0.990552	201.174	180.243	271.365	195.35	125.084	211.11	245.064	202.902	204.12	116.451	214.981	111.868	238.133	187.124	142.247	172.564	176.232	172.039	204.046	13.5149	170.182	13.9568	187.114	10.2798
CLIV_013595	VAMP7	-0.305157	0.196342	0.120133	0.990552	227.513	198.738	84.8068	28.8051	188.137	182.078	268.715	190.775	170.647	241.296	119.56	241.899	76.2156	203.126	189.396	177.477	263.933	305.549	171.135	24.1429	202.05	23.8845	186.593	16.8947
CLIV_012830	Lysmd2	-0.253428	0.206579	0.219904	0.990552	214.196	173.603	39.4947	275.919	176.435	135.284	145.887	197.348	187.309	154.832	86.6399	268.237	302.644	141.044	203.742	188.579	203.857	238.526	171.72	21.43	198.678	22.1066	185.199	15.2883
CLIV_017584	LMAN2L	-0.39303	0.278425	0.158062	0.990552	58.7098	139.759	39.117	96.249	194.653	143.05	296.736	208.443	358.743	119.531	126.03	177.597	147.36	259.609	232.973	220.511	339.138	168.915	170.607	35.4268	199.074	23.746	184.84	20.9738
CLIV_013268	Protein of unknown function	-0.224958	0.163368	0.168511	0.990552	168.03	243.018	59.5604	242.742	151.788	158.067	120.211	238.938	137.628	228.086	98.1005	198.784	432.743	158.913	132.146	156.348	211.672	182.669	168.887	20.9384	199.94	32.0541	184.414	18.9498
CLIV_017666	Txnip	0.510941	0.39248	0.192977	0.990552	71.0013	121.689	765.519	105.512	62.5061	162.715	242.365	187.423	184.463	45.3484	465.983	201.922	260.525	61.835	133.855	40.4378	169.758	34.0522	211.466	71.9586	157.08	47.0121	184.273	42.2125
CLIV_013778	Kcnq1	-0.586707	0.318093	0.0651174	0.990552	187.548	140.172	17.5403	37.5487	202.071	71.2552	299.818	282.839	148.617	208.645	110.13	75.4713	79.8783	318.074	170.607	528.691	264.509	166.226	154.157	33.4472	213.581	47.8094	183.869	29.2058
CLIV_012424	CETN2	-0.231	0.17267	0.180959	0.990552	158.526	295.959	99.4905	55.2473	200.174	173.662	178.781	158.965	174.062	230.578	122.814	290.045	79.418	173.4	180.098	296.366	253.544	148.145	166.096	22.0917	197.156	25.1147	181.626	16.6563
CLIV_000820	Nop16	0.280127	0.20538	0.172583	0.990552	149.034	130.141	190.565	473.173	157.844	108.65	145.214	190.572	256.581	125.983	127.045	145.057	216.345	134.552	141.363	144.504	194.874	150.475	200.197	37.0067	153.355	10.3989	176.776	19.4922
CLIV_015087	Eif4e	0.236351	0.195805	0.227404	0.990552	211.188	216.075	124.672	150.809	218.739	193.518	230.543	110.472	206.668	250.29	158.259	133.567	224.672	165.194	232.198	205.46	61.22	85.6771	184.743	14.7988	168.504	22.0395	176.623	13.0269
CLIV_019259	DNAJB6	-0.271515	0.155726	0.081238	0.990552	191.791	181.938	91.0289	87.3431	212.476	150.924	140.618	188.738	162.267	211.533	141.115	300.906	112.815	194.625	223.912	213.901	192.371	147.161	156.347	14.649	193.149	18.4862	174.748	12.2808
CLIV_019540	APBA1	-0.361287	0.236518	0.12663	0.990552	310.804	145.197	19.3936	54.9629	167.157	234.615	135.041	187.818	148.815	252.537	63.4013	171.455	92.3467	149.366	212.8	291.924	181.447	220.433	155.978	29.0495	181.746	24.3709	168.862	18.6567
CLIV_011252	OSBPL11	-0.613182	0.345346	0.075806	0.990552	231.587	267.945	21.2656	9.90773	260.471	251.027	40.8299	111.929	181.06	309.834	116.642	239.427	41.613	265.595	242.713	184.182	80.9781	177.742	152.891	36.0234	184.303	29.9245	168.597	23.0336
CLIV_013238	TMBIM6	0.286384	0.175846	0.103397	0.990552	192.865	141.025	203.818	366.652	117.122	126.32	188.882	153.058	151.422	123.621	170.037	195.456	246.607	135.36	114.618	119.485	122.365	115.024	182.352	25.1379	149.175	15.3092	165.763	14.833
CLIV_018438	Atp9b	-0.593462	0.340733	0.0815572	0.990552	201.946	340.672	21.1023	15.6729	186.539	206.611	57.5049	105.629	199.842	190.634	107.611	261.26	82.5144	137.946	170.088	92.6157	262.164	266.848	148.391	35.5976	174.631	24.9991	161.511	21.3386
CLIV_008841	DRG1	-0.22406	0.180616	0.21478	0.990552	153.369	150.556	62.2334	314.885	84.2457	126.094	120.998	245.004	119.345	178.563	125.922	145.544	311.796	108.517	186.362	153.108	183.703	135.719	152.97	26.4901	169.915	19.8664	161.442	16.1925
CLIV_009496	TMEM9	0.356985	0.290853	0.219682	0.990552	84.9661	153.14	97.408	343.903	149.139	167.611	137.771	244.075	171.121	69.9668	102.617	80.1991	134.575	88.4607	102.087	137.318	230.968	408.517	172.126	26.3402	150.523	36.0148	161.325	21.8014
CLIV_016632	RNF13	0.352926	0.247664	0.154151	0.990552	197.584	160.832	202.668	55.4999	148.079	207.998	284.827	196.182	194.492	118.595	122.026	107.987	130.025	151.616	213.717	85.5453	169.327	156.746	183.129	20.3668	139.509	12.6811	161.319	12.7836
CLIV_010058	MRPL48	0.325389	0.209648	0.120645	0.990552	154.929	122.225	76.7252	257.72	271.332	145.793	174.744	250.852	142.302	158.795	69.5853	182.676	145.47	133.819	119.138	115.782	272.141	96.2428	177.402	22.5439	143.739	19.5337	160.571	15.0342
CLIV_008346	DLD	-0.461178	0.29171	0.11389	0.990552	165.955	257.22	248.158	21.6516	88.6656	73.4839	184.819	106.994	167.318	220.616	157.295	140.071	110.728	214.155	138.778	238.751	164.448	186.302	146.029	26.535	174.572	14.3817	160.301	15.0439
CLIV_006445	Protein of unknown function	0.439759	0.252299	0.081332	0.990552	155.227	118.738	270.02	382.522	139.719	163.869	131.524	103.035	211.095	127.059	161.767	203.204	155.135	148.947	143.332	94.7211	72.7253	97.6352	186.194	29.8755	133.836	13.4294	160.015	17.1102
CLIV_019031	ABCF2	-0.479934	0.365445	0.189087	0.990552	86.515	172.928	95.1999	58.7924	93.136	179.805	184.552	166.217	119.052	151.153	137.352	190.362	347.052	162.999	246.401	70.6103	114.306	301.342	128.466	15.9169	191.286	30.0976	159.876	18.1876
CLIV_011169	Oard1	0.451709	0.258977	0.0811237	0.990552	135.677	180.955	151.166	223.713	209.089	104.612	171.376	214.849	196.918	71.9176	117.271	152.527	233.955	44.6645	132.081	175.175	205.859	129.019	176.484	13.2817	140.274	20.0633	158.379	12.47
CLIV_009228	Arhgdia	0.463685	0.268669	0.084373	0.990552	160.544	94.433	207.193	97.7298	252.544	147.331	195.119	221.868	233.663	155.081	150.813	131.152	174.432	117.252	122.416	81.8671	79.4252	149.298	178.936	19.1446	129.082	10.8636	154.009	12.2702
CLIV_000800	PRELID1	0.369157	0.255785	0.148956	0.990552	144.877	169.578	127.362	356.058	94.4401	191.026	147.425	157.785	148.48	127.793	137.559	101.499	227.909	186.538	165.74	65.9428	145.734	62.7326	170.781	24.8145	135.716	18.0724	153.249	15.486
CLIV_016556	Chst9	-0.46915	0.261688	0.0730074	0.990552	164.814	158.416	18.5813	79.2583	146.418	109.622	177.937	233.355	116.335	193.801	86.7049	138.067	204.793	146.069	109.327	272.947	224.265	167.866	133.86	20.6579	171.538	19.5487	152.699	14.5329
CLIV_020616	SBDS	-0.437637	0.25349	0.0842677	0.990552	100.048	120.21	214.036	16.0433	155.74	169.434	136.081	131.462	176.068	155.221	177.028	173.302	100.165	172.06	252.629	157.195	127.003	205.881	135.458	18.6905	168.943	14.5667	152.2	12.1906
CLIV_019159	RAB11B	0.283604	0.215443	0.188048	0.990552	201.406	119.781	196.563	95.3725	163.139	181.264	182.485	151.621	197.435	145.711	132.167	203.066	154.869	172.987	163.427	98.4075	109.731	66.9961	165.452	12.37	138.596	13.8881	152.024	9.59136
CLIV_017839	COQ3	-0.400474	0.316249	0.205397	0.990552	251.218	139.128	19.4982	435.256	288.546	61.4033	31.3203	71.3989	39.2671	307.435	58.7421	260.925	227.702	214.514	50.9269	86.9798	110.098	58.0835	148.56	48.3499	152.823	33.2026	150.691	28.4554
CLIV_009146	PES1	-0.428619	0.247321	0.0830871	0.990552	167.119	158.23	79.732	37.5125	64.7457	118.58	122.894	253.548	144.174	117.523	103.75	175.521	106.748	150.433	111.867	168.236	308.324	269.736	127.393	21.4406	168.015	24.7164	147.704	16.6185
CLIV_017634	Protein of unknown function	0.356912	0.282971	0.2072	0.990552	105.276	140.319	150.072	518.447	114.97	90.8489	190.01	137.582	128.423	99.2088	80.6759	173	130.339	93.7392	104.974	172.827	117.973	100.928	175.105	43.9572	119.296	11.158	147.201	23.0161
CLIV_004395	LAMTOR5	0.233939	0.192015	0.223097	0.990552	141.572	111.65	164.289	322.175	61.3871	78.5498	205.666	173.476	184.202	106.666	131.71	89.0969	227.631	106.468	96.2969	175.683	156.002	94.2388	160.33	25.8755	131.533	15.5736	145.931	15.0599
CLIV_001748	RCJMB04_21h11	-0.598229	0.335868	0.074889	0.990552	99.398	231.581	26.9532	22.6841	168.626	235.226	36.4398	128.207	197.348	93.4151	81.3633	230.607	133.179	161.865	161.661	172.445	184.929	172.915	127.385	28.671	154.709	15.3747	141.047	16.125
CLIV_002742	STYXL1	-0.517412	0.361465	0.152307	0.990552	181.723	87.8959	7.12574	226.999	37.4113	121.299	152.155	149.984	175.817	163.352	72.4659	153.848	204.062	96.2137	106.343	215.025	212.986	159.132	126.712	23.7157	153.714	17.5123	140.213	14.6704
CLIV_013792	Cd9	0.98032	0.641297	0.126351	0.990552	14.1489	19.9808	1612.51	19.8622	4.75793	39.7401	210.068	28.8995	89.7659	34.4858	252.9	39.1516	0.0461996	2.92605	26.3769	61.4109	43.7733	15.0467	226.637	174.544	52.9019	25.8498	139.769	88.1447
CLIV_003611	Xirp2	-0.415806	0.286611	0.146844	0.990552	193.642	143.172	24.8362	38.5581	200.001	258.13	90.1398	69.9308	113.969	179.366	119.862	169.255	71.6166	190.953	200.359	250.035	81.052	98.1956	125.82	26.4205	151.188	20.3887	138.504	16.4779
CLIV_002386	MED28	0.561122	0.322239	0.0816271	0.990552	166.749	110.881	180.13	458.025	100.488	110.579	101.37	130.331	129.768	134.375	116.13	92.0964	161.017	87.8972	44.1368	179.488	156.256	32.7277	165.369	37.7563	111.569	17.1992	138.469	21.1563
CLIV_001353	HSBP1	0.398848	0.223806	0.0747308	0.990552	82.8071	182.929	215.065	256.299	152.329	102.729	122.914	108.25	147.639	156.184	101.848	189.212	195.435	129.513	70.2013	104.197	80.4898	75.0716	152.329	18.9317	122.461	16.0142	137.395	12.5616
CLIV_010375	SGK1	0.288225	0.19837	0.146234	0.990552	152.386	196.176	361.388	45.0951	173.144	95.0248	87.4482	108.706	116.827	219.558	320.083	92.2167	36.8453	93.5498	100.441	96.9785	79.5795	86.3348	148.466	30.7506	125.065	29.2926	136.766	20.7952
CLIV_005023	AKAP17A	-0.308438	0.227468	0.175111	0.990552	168.844	150.823	63.9469	72.1777	77.8733	153.122	117.416	143.467	142.82	196.111	112.172	174.951	99.355	150.639	115.455	247.702	152.285	115.006	121.166	13.2824	151.52	16.1129	136.343	10.7772
CLIV_008800	MIF	0.440252	0.241029	0.0677664	0.990552	193.28	67.5598	178.722	325.844	159.995	125.143	161.167	93.0689	123.566	109.402	122.801	82.5001	147.196	170.292	128.775	80.1109	123.032	52.0026	158.705	24.8652	112.901	12.158	135.803	14.5296
CLIV_015222	NKIRAS1	0.432565	0.308973	0.16151	0.990552	116.541	143.474	84.9473	389.452	137.999	57.8182	124.215	208.999	128.62	107.677	29.0349	59.0498	158.504	132.448	81.7731	108.842	194.702	176.174	154.674	32.442	116.467	18.253	135.571	18.6415
CLIV_014189	PROC	-0.616025	0.346517	0.0754425	0.990552	99.4833	117.789	7.12259	227.86	42.4323	67.0131	125.5	224.471	147.925	130.869	53.2745	137.74	203.621	155.698	101.023	144.347	204.465	235.445	117.733	25.0841	151.831	18.8	134.782	15.7579
CLIV_004585	Cib1	0.25651	0.211213	0.224572	0.990552	49.2792	142.051	245.565	189.131	107.783	150.304	167.721	140.595	119.395	57.6112	139.967	125.952	101.477	126.178	147.246	126.91	108.51	144.723	145.758	18.1932	119.842	9.31013	132.8	10.3997
CLIV_004715	Rgcc	1.43412	0.831699	0.0846503	0.990552	8.21256	14.1782	1434.15	77.597	24.0366	9.04506	340.93	4.24003	23.2041	19.3923	366.295	9.75379	15.4656	0	5.13471	0	15.3901	12.4707	215.066	156.536	49.3225	39.6875	132.194	80.8709
CLIV_007421	TMA7	0.411514	0.230741	0.0745137	0.990552	133.712	147.606	110.945	212.792	118.848	153.941	137.651	163.667	172.578	130.563	75.671	165.78	109.011	138.206	90.5841	106.731	95.3112	114.53	150.193	10.2563	114.043	9.11814	132.118	7.97069
CLIV_000872	ATOX1	0.337343	0.269294	0.210317	0.990552	135.499	100.387	122.95	327.415	99.7647	169.196	129.326	91.6654	137.566	140.412	126.032	209.009	155.193	54.0268	95.3258	63.9352	97.9426	111.667	145.974	24.0401	117.06	15.8976	131.517	14.4133
CLIV_000409	Psmc3	-0.25159	0.206652	0.22343	0.990552	64.5128	155.958	88.7773	134.263	109.428	103.683	159.05	99.6254	128.156	107.88	113.68	93.1632	225.038	124.102	101.855	140.754	169.466	203.241	115.939	10.3992	142.131	15.6723	129.035	9.66058
CLIV_001819	RSRC2	-0.32892	0.214475	0.125126	0.990552	86.1896	106.851	78.929	100.473	93.1899	115.183	105.939	140.768	170.285	213.987	113.908	111.656	158.855	125.388	82.9534	214.283	125.924	176.821	110.868	9.52565	147.086	15.5463	128.977	9.87466
CLIV_008423	NCL	0.26102	0.187588	0.164089	0.990552	121.662	137.55	139.422	115.248	84.7344	134.849	206.159	171.018	135.211	95.8927	154.904	100.978	124.374	111.474	141.504	94.6869	104.597	129.961	138.428	11.4115	117.597	7.11101	128.013	6.99427
CLIV_008595	CIAPIN1	-0.25093	0.181116	0.165909	0.990552	74.2897	120.722	131.596	64.2719	98.5913	86.8094	152.369	214.631	110.458	85.4615	146.92	151.534	160.031	104.019	132.746	126.565	159.701	174.033	117.082	15.3239	137.89	9.5675	127.486	9.11908
CLIV_014561	Ankrd49	0.290666	0.240216	0.226271	0.990552	139.961	103.712	64.7343	218.057	69.9771	177.377	138.256	123.454	191.569	203.758	91.0454	104.054	179.379	85.6806	79.7429	72.6449	102.789	86.8343	136.344	17.5558	111.77	15.573	124.057	11.767
CLIV_008299	txndc17	0.389582	0.213366	0.0678674	0.990552	141.926	116.401	94.6409	277.702	109.484	158.971	99.9173	106.486	114.997	166.107	99.9346	113.154	189.611	111.669	110.184	92.4404	57.4418	63.0222	135.614	19.0222	111.507	14.3649	123.561	11.9264
CLIV_015118	tRNA-splicing ligase RtcB homolog (Bos taurus)	-0.600684	0.326884	0.0661205	0.990552	116.448	82.5572	107.582	15.3861	186.927	80.889	74.3947	110.743	131.16	121.293	121.332	98.3826	150.754	149.329	158.896	153.565	85.6501	267.283	100.676	15.5685	145.165	17.5155	122.921	12.5826
CLIV_003044	MRPS14	0.213835	0.14163	0.131092	0.990552	116.823	105.387	75.7267	162.746	94.3895	90.1996	161.362	145.097	212.842	41.3111	72.5832	106.966	200.839	130.963	108.677	76.4345	112.72	179.77	129.397	14.7764	114.474	16.9321	121.935	11.0502
CLIV_005890	NCBP2	-0.358762	0.259061	0.166097	0.990552	93.6897	63.1042	50.0284	182.717	89.62	90.3404	149.913	82.1441	138.618	66.4861	124.901	89.4121	231.931	125.154	85.3553	102.776	178.125	237.074	104.464	14.4643	137.913	21.1057	121.188	13.0573
CLIV_005583	Acat2	-0.43927	0.328471	0.181119	0.990552	33.4449	46.8729	66.056	110.794	90.2209	118.436	103.958	158.191	149.079	85.4179	92.9177	152.004	342.366	122.519	81.037	40.9551	116.249	265.076	97.4503	14.2928	144.282	32.4738	120.866	18.1231
CLIV_011758	TAF9	0.270059	0.189903	0.155001	0.990552	141.576	159.799	59.6969	251.553	68.863	54.7076	137.279	175.087	115.429	112.291	76.3788	124.053	162.78	94.1322	26.8159	180.935	160.074	60.0774	129.332	21.2264	110.837	17.206	120.085	13.4426
CLIV_021323	Protein of unknown function	0.354751	0.251979	0.159172	0.990552	107.105	83.1681	80.3059	221.808	75.9037	124.153	144.62	202.298	177.115	59.8638	93.6668	151.218	131.812	84.6338	83.2274	148.179	91.6918	93.8227	135.164	18.2562	104.235	10.5874	119.7	10.9025
CLIV_020416	ACTR3B	-0.48087	0.318693	0.13133	0.990552	139.911	206.859	63.2951	23.6671	123.727	180.802	63.9383	90.1906	55.7868	168.019	112.162	174.398	91.0343	98.1573	90.0598	135.204	119.603	184.137	105.353	20.5383	130.308	12.3195	117.831	12.0051
CLIV_006435	Spcs1	0.334413	0.256185	0.191771	0.990552	115.606	104.436	170.483	292.806	103.433	93.4003	84.6788	74.3093	179.511	95.5726	118.926	99.5739	141.304	105.829	68.8901	110.622	92.2997	61.3153	135.407	23.0923	99.3703	8.12306	117.389	12.6529
CLIV_005746	THRAP3	-0.259024	0.210837	0.21924	0.990552	115.84	88.0939	50.3044	185.782	83.4424	81.906	84.6646	120.928	126.187	79.9353	78.5646	94.6413	175.746	144.74	109.612	108.127	146.161	219.71	104.128	12.925	128.582	15.7662	116.355	10.3242
CLIV_012002	TMEM258	0.225733	0.165449	0.172452	0.990552	94.9579	107.208	108.979	177.666	92.9487	130.344	123.711	125.358	163.483	114.149	83.2182	120.11	127.16	97.5663	129.932	83.0608	117.058	96.9519	124.962	9.70969	107.69	5.98701	116.326	5.91643
CLIV_014214	BEND5	-0.354063	0.238669	0.137944	0.990552	76.3381	106.551	26.8449	205.773	60.9134	49.6702	151.62	120.176	161.008	89.1936	64.516	112.042	190.846	131.89	119.284	156.458	135.217	121.818	106.544	19.583	124.585	12.1488	115.564	11.3907
CLIV_015056	SNAPIN	0.311042	0.241119	0.197053	0.990552	153.187	77.4063	104.645	279.288	86.9799	87.2147	147.884	93.9613	136.419	82.6996	60.616	107.428	131.135	112.956	109.036	113.483	85.9209	94.556	129.665	20.9409	99.7589	7.00555	114.712	11.3085
CLIV_007312	Protein of unknown function	0.504216	0.338004	0.135766	0.990552	78.182	97.6857	163.362	454.579	42.854	107.908	53.3906	72.8902	185.904	83.6674	173.112	71.313	97.4916	20.8572	59.522	110.252	42.289	139.661	139.639	42.4421	88.685	15.8989	114.162	22.8364
CLIV_004276	LGMN	-0.337346	0.244608	0.167855	0.990552	111.684	96.2111	196.829	26.9653	86.2177	68.7518	99.8888	107.075	157.938	138.683	87.4636	129.75	92.8317	102.8	133.553	130.784	143.544	141.816	105.729	16.3038	122.358	7.28094	114.044	8.89297
CLIV_019470	BNIP3	0.747429	0.429142	0.0815637	0.990552	97.1067	83.0746	151.976	142.688	91.7834	82.7742	138.351	217.131	147.622	50.5104	112.205	141.093	228.218	33.3275	37.4707	177.658	99.5568	5.22395	128.056	14.6992	98.3626	24.7406	113.209	14.4163
CLIV_007571	MANBAL	-0.464839	0.291741	0.111087	0.990552	109.435	106.453	88.6117	327.015	48.0646	71.4989	69.0703	44.5254	68.0072	105.583	126.102	161.87	168.609	128.255	128.407	89.1657	106.444	85.1648	103.631	28.9263	122.178	9.72194	112.905	14.9725
CLIV_012459	DAP3	-0.373386	0.226355	0.0990328	0.990552	73.1252	115.151	42.9305	126.588	55.1987	85.0436	112.348	99.1812	157.644	81.4081	75.5198	133.928	117.12	140.868	72.5162	127.019	187.266	210.201	96.3567	12.0779	127.316	16.0679	111.836	10.4483
CLIV_007957	ATP6V1A	-0.424775	0.266128	0.110459	0.990552	252.565	142.749	57.7875	12.5655	180.643	148.649	17.4026	50.1721	37.1994	248.222	126.565	141.963	33.1342	182.065	209.355	45.0837	24.6142	70.5939	99.9703	28.0499	120.177	27.259	110.074	19.1303
CLIV_020543	FAM3A	0.341185	0.201212	0.0899529	0.990552	136.553	127.834	64.7641	177.17	98.0897	80.9821	130.362	165.252	107.97	100.301	51.8276	94.167	103.61	137.021	104.911	79.1312	123.157	83.7535	120.997	12.3312	97.5421	8.28631	109.27	7.74756
CLIV_020214	GARS	-0.492579	0.277861	0.07627	0.990552	102.952	86.2356	159.18	17.0537	96.2933	69.2873	68.9863	125.967	99.5429	135.001	170.113	72.6182	102.506	170.246	84.5491	75.9696	111.15	206.618	91.722	13.2062	125.419	15.9532	108.571	10.8452
CLIV_011737	GCAT	-0.378577	0.253824	0.135832	0.990552	54.5391	62.7636	51.4402	159	75.6385	58.843	139.976	130.528	83.6977	65.6231	80.0375	75.6677	202.829	137.036	69.0057	137.289	101.233	254.573	90.714	13.7434	124.81	21.9922	107.762	13.2416
CLIV_012815	DUT	0.394167	0.265356	0.137431	0.990552	116.81	113.583	94.7275	212.635	108.732	91.7299	47.4118	143.847	159.202	63.2173	87.5577	57.9227	163.436	45.4867	89.6424	111.803	148.038	75.2942	120.964	15.6186	93.5998	13.4733	107.282	10.5414
CLIV_019138	Rabl6	-0.407875	0.239273	0.0882614	0.990552	136.663	65.6566	15.4875	63.4881	132.922	112.48	106.879	116.682	100.498	159.887	57.7719	135.914	123.113	116.969	111.446	115.867	106.714	127.912	94.5285	13.0677	117.288	9.12767	105.908	8.20983
CLIV_006574	SUMO3	0.289832	0.181644	0.110577	0.990552	113.851	96.1881	100.228	238.619	132.289	92.3265	97.8164	83.5819	88.3863	73.7833	86.8045	125.813	198.144	71.8659	75.2926	94.4918	79.9928	51.7136	115.921	16.0948	95.3224	14.4949	105.622	10.7994
CLIV_005227	UNC50	-0.318303	0.194032	0.100908	0.990552	74.3862	111.817	59.1501	109.262	65.2452	93.939	93.8414	93.5085	128.082	87.8428	144.84	150.149	118.929	59.9915	145.907	110.92	139.922	95.5579	92.1368	7.55263	117.118	10.4319	104.627	6.94296
CLIV_008780	NUDT14	-0.34337	0.278276	0.217234	0.990552	109.818	139.878	42.0969	36.9618	131.294	74.1771	153.929	91.6755	60.783	99.5262	118.478	129.281	101.221	99.6533	58.2335	119.955	155.569	130.048	93.4015	14.329	112.441	9.08385	102.921	8.54735
CLIV_006705	COX15	0.303134	0.200698	0.130941	0.990552	138.13	86.4626	49.6907	219.128	119.21	79.3165	107.517	99.8401	95.6294	78.2053	45.855	81.3156	193.96	53.1032	64.7782	88.515	154.123	91.13	110.547	15.9125	94.5539	16.2006	102.551	11.1846
CLIV_016408	Lpcat1	-0.346525	0.261499	0.185122	0.990552	112.373	146.892	23.1804	20.0397	87.0258	141.731	85.4453	109.495	98.5765	133.365	77.2711	165.201	47.6652	91.3421	80.0209	62.8519	199.11	137.831	91.6399	15.0146	110.518	16.9691	101.079	11.2267
CLIV_015463	Tubulin beta-1 chain (Gallus gallus)	0.43595	0.323272	0.17748	0.990552	130.689	158.091	217.15	114.051	73.4467	97.0465	74.2838	60.1695	77.6639	80.774	50.0651	117.307	213.318	56.7837	52.3059	39.4021	59.5601	140.077	111.399	16.8856	89.9548	19.0582	100.677	12.6219
CLIV_013973	NT5C3B	-0.353025	0.292382	0.227274	0.990552	139.795	97.9427	21.4227	71.7398	115.119	94.2023	125.962	95.0078	44.3056	127.459	58.9852	134.53	102.865	83.9239	101.83	106.969	123.256	148.25	89.4997	12.7102	109.785	9.09382	99.6425	7.97005
CLIV_008513	EIF4EBP1	0.41885	0.307131	0.172646	0.990552	94.346	84.6645	176.803	215.471	126.176	75.0796	155.732	57.5996	44.2653	58.8762	107.96	109.789	140.453	95.8831	80.3824	30.9195	64.1943	52.5743	114.46	19.3413	82.3369	11.4164	98.3983	11.5698
CLIV_003429	gnb1	0.2077	0.168916	0.218847	0.990552	176.603	126.549	157.429	16.9465	125.154	100.99	69.0295	81.9849	77.384	143.426	107.222	106.507	20.1331	143.247	147.138	64.9475	42.7281	59.8147	103.563	16.2803	92.7959	15.8587	98.1796	11.1016
CLIV_004438	DENND2C	0.250032	0.194327	0.198215	0.990552	94.9935	96.7919	46.771	221.151	77.202	95.6554	100.816	108.874	115.978	92.2188	62.8334	84.6157	104.559	68.6966	62.5182	117.94	117.664	73.4211	106.47	15.8302	87.163	7.39871	96.8166	8.7935
CLIV_002192	BLZF1	-0.344575	0.266137	0.195413	0.990552	129.949	108.287	53.8146	2.86021	101.661	93.9531	56.6538	129.63	142.157	150.061	76.158	112.772	15.5843	150.21	104.131	67.5994	181.121	62.0444	90.9962	15.0825	102.187	17.4522	96.5915	11.2709
CLIV_001146	FGF18	-0.405255	0.234138	0.0834808	0.990552	85.1794	69.5044	9.3963	105.172	97.888	70.2379	93.9777	119.9	79.7302	91.0394	22.3384	148.697	202.128	155	37.5289	77.6903	170.118	98.582	81.2207	10.5045	111.458	20.4381	96.3393	11.7343
CLIV_015084	Alcohol dehydrogenase class-3 (Uromastyx hardwickii)	-0.373903	0.282691	0.185951	0.990552	71.7713	75.5533	121.43	28.8793	58.6233	51.1654	99.5649	98.402	136.186	67.7825	54.8326	110.951	101.936	71.7706	118.521	107.79	99.0596	252.989	82.3973	11.5062	109.515	19.3628	95.956	11.4097
CLIV_002353	TBC1D19	0.194742	0.132698	0.142224	0.990552	165.492	111.487	80.7779	66.4263	95.5364	76.5642	83.7144	157.251	73.5915	137.046	90.9916	76.3694	94.1692	111.643	83.5013	67.1712	104.834	41.9985	101.205	12.1987	89.7471	9.10808	95.4758	7.51423
CLIV_004726	ENOX1	-0.457932	0.338255	0.175797	0.990552	92.6216	125.056	7.87654	25.3218	103.585	82.007	111.399	62.3861	134.101	164.949	54.3126	125.329	98.8261	104.975	51.7253	69.1688	97.2532	155.922	82.706	14.481	102.496	13.6082	92.6008	9.9334
CLIV_013259	PDHX	0.27025	0.18494	0.143937	0.990552	106.431	97.4907	78.3902	78.71	101.071	78.9893	108.602	118.934	115.54	91.4864	90.076	96.9519	65.8359	76.5009	32.5602	97.9133	116.221	107.923	98.2398	5.34451	86.1632	8.37897	92.2015	5.03835
CLIV_010804	Efr3a	-0.41854	0.251988	0.0967226	0.990552	175.046	113.474	32.8256	26.4716	81.536	155.248	78.2506	59.7137	30.6124	153.584	78.9148	141.023	62.0846	155.8	96.0973	95.5997	51.6865	65.6925	83.6864	18.1204	100.054	13.4865	91.87	11.1353
CLIV_015834	nap1l1	0.529732	0.287819	0.065694	0.990552	78.4269	110.328	120.937	167.978	124.904	63.4067	140.702	44.0617	124.432	72.3465	70.1206	103.181	85.8905	72.0046	34.9878	82.9845	103.954	47.7381	108.353	13.0944	74.8008	7.63627	91.5769	8.40358
CLIV_000470	TYRO3	-0.470197	0.357429	0.188343	0.990552	94.1187	95.6009	34.5615	4.59667	111.819	90.379	67.2302	161.738	84.8433	114.05	79.3241	84.6671	58.4925	149.609	167.569	74.3224	94.0102	67.4491	82.7653	14.9592	98.8326	12.5565	90.7989	9.67203
CLIV_011715	MPST	-0.376387	0.259391	0.146769	0.990552	101.924	64.3205	59.6557	48.7379	54.4294	119.029	68.2354	121.804	69.5758	61.3281	84.5059	136.383	117.775	81.4155	69.4783	104.6	126.79	142.742	78.6346	9.33386	102.78	9.96411	90.7072	7.24108
CLIV_017689	RBBP4	-0.321753	0.208552	0.12288	0.990552	133.08	110.945	34.1086	37.3086	148.848	111.326	62.2322	61.9561	42.167	116.976	86.6249	141.741	80.5607	123.218	157.318	58.5238	55.9179	64.1007	82.4413	14.6458	98.3312	12.5493	90.3863	9.55191
CLIV_001380	slc7a6os	-0.309613	0.18097	0.087108	0.990552	86.6045	128.386	101.378	41.1292	77.3143	81.7067	53.1536	83.3126	78.5582	91.0188	92.9879	132.628	117.819	94.224	78.7673	93.6202	81.3821	112.465	81.2826	8.40129	99.4347	5.93478	90.3586	5.45348
CLIV_003854	CLUAP1	-0.389535	0.259933	0.133979	0.990552	75.9533	67.8963	31.2518	162.792	89.599	51.377	81.1312	73.6073	58.0961	92.9449	64.9121	110.294	123.549	76.0448	47.726	130.374	108.529	154.066	76.856	12.2123	100.938	11.2783	88.8969	8.57612
CLIV_007409	Uroc1	-0.535552	0.355366	0.131799	0.990552	49.992	75.5321	4.20483	34.8715	98.3429	29.622	128.931	181.296	123.026	149.539	24.5551	63.2661	54.9688	114.156	89.2045	140.972	90.4128	137.49	80.6465	19.0317	96.0627	14.3743	88.3546	11.7191
CLIV_012869	MRPL1	0.594707	0.409205	0.146134	0.990552	121.282	101.737	108.654	154.206	56.8002	117.837	91.0424	57.0012	142.003	49.3088	66.9727	85.3099	16.8772	88.2357	83.7753	122.576	78.0816	46.3858	105.618	11.2193	70.8359	10.1358	88.227	8.46057
CLIV_018383	COPA	-0.38105	0.296171	0.198238	0.990552	98.1656	111.705	147.374	11.7989	125.737	115.862	10.9379	43.9539	52.518	124.291	116.456	113.233	30.4245	113.039	223.687	65.1827	34.4911	42.022	79.7836	16.9671	95.8696	20.4317	87.8266	13.0295
CLIV_018491	Pradc1	-0.342467	0.218164	0.116469	0.990552	72.8009	47.8665	27.6663	116.99	76.1717	47.3061	67.8272	90.9879	142.264	48.8065	53.5926	46.7109	133.881	99.4457	116.33	115.102	104.972	168.056	76.6534	11.9722	98.5441	13.8916	87.5987	9.28325
CLIV_018164	CDC5L	0.508661	0.316613	0.108148	0.990552	79.4989	97.6386	53.9437	53.562	76.4672	94.7508	98.1534	159.901	181.169	61.0364	75.8525	140.805	46.1638	34.1634	69.8806	125.046	82.1239	25.2473	99.4538	14.6544	73.3688	12.9412	86.4113	9.99709
CLIV_001924	NOC4L	-0.568457	0.353303	0.107621	0.990552	146.644	58.4463	19.3232	13.031	123.425	56.0717	94.8317	123.865	33.2154	93.1093	37.6109	130.713	106.936	63.8958	53.461	174.251	124.535	94.8698	74.317	16.4878	97.7091	14.1887	86.0131	10.9261
CLIV_002581	CHRNA4	-0.47874	0.394472	0.224892	0.990552	72.7545	72.5859	7.48993	29.9231	81.9865	85.7307	99.354	112.138	81.1259	69.2387	50.9709	42.0086	206.331	76.7861	68.9688	80.4016	127.597	173.121	71.4543	10.9678	99.4915	19.007	85.4729	11.1745
CLIV_003744	LUC7L3	-0.271642	0.184784	0.141547	0.990552	68.3263	67.8224	85.7721	36.1488	57.083	85.4837	97.6782	120.247	83.4187	109.798	67.8433	72.7593	88.8617	112.492	107.098	75.8811	115.885	77.1736	77.9978	8.08292	91.9769	6.43166	84.9873	5.28958
CLIV_003938	ROGDI	-0.330677	0.242165	0.172096	0.990552	109.088	107.976	52.6776	69.4968	33.0964	41.2328	42.8539	123.094	94.0965	84.4668	61.1517	60.0084	131.691	48.676	102.377	75.4151	201.906	86.3169	74.8458	11.417	94.6677	15.7738	84.7567	9.74639
CLIV_019120	AKAP8L	-0.29987	0.247434	0.225545	0.990552	77.8137	95.9861	36.5043	29.5022	65.8339	66.926	139.459	116.468	63.1028	75.4763	69.2039	101.285	81.6223	149.784	81.2327	107.53	73.2807	86.4882	76.844	11.8644	91.767	8.38568	84.3055	7.2761
CLIV_009390	TMX2	0.50303	0.294576	0.0877035	0.990552	99.6105	110.986	60.4097	89.361	107.989	127.627	125.552	44.8487	87.417	71.3347	44.2439	166.512	20.0453	61.4162	99.1721	69.1153	59.7821	69.8627	94.8668	9.31266	73.4983	13.6397	84.1825	8.41994
CLIV_012066	ZMYND10	-0.363293	0.252503	0.150217	0.990552	83.7234	53.4665	21.5659	115.353	83.7863	82.2226	87.0387	70.8199	61.8151	103.197	46.859	109.335	138.009	107.082	55.7082	58.6898	132.374	103.465	73.3102	8.71084	94.9688	11.1285	84.1395	7.34111
CLIV_017656	ANP32E	-0.344157	0.24465	0.159508	0.990552	166.948	101.052	62.2533	10.9892	114.901	91.9684	37.1864	45.7466	64.9465	90.9555	107.534	106.615	34.991	157.821	135.719	87.4036	53.7894	41.1904	77.3324	15.6395	90.6688	13.9426	84.0006	10.2911
CLIV_000268	TMEM61	1.15745	0.912643	0.204712	0.990552	1.606	2.0547	674.837	0	6.13555	14.7575	495.117	20.7509	10.9394	7.74953	232.764	8.09513	23.2067	0.0228117	0.132461	0.114336	1.47984	10.42	136.244	86.1439	31.5539	25.2744	83.899	45.3602
CLIV_017784	Tial1	-0.42392	0.281818	0.132521	0.990552	81.2013	40.5461	109.523	97.038	55.7921	89.48	97.8932	34.1286	53.7337	123.177	96.0991	98.2834	77.1104	62.2327	83.0471	130.626	96.6307	83.5834	73.2596	9.20538	94.5322	7.20993	83.8959	6.23095
CLIV_007378	RUVBL1	-0.463955	0.272298	0.0884095	0.990552	82.7621	108.411	57.0504	29.1475	72.2354	40.6402	46.138	76.273	115.07	88.6715	42.5614	99.9604	163.074	116.104	60.4702	122.039	100.874	86.6329	69.7475	9.847	97.8208	11.6965	83.7842	8.16058
CLIV_020770	Protein of unknown function	0.389256	0.215801	0.0712664	0.990552	92.0795	48.5209	165.217	204.836	82.0287	60.9333	59.6798	49.4337	121.804	75.182	82.5767	61.7464	86.2146	74.3958	65.0555	61.0563	61.0317	52.2691	98.2814	18.423	68.8365	3.76839	83.5589	9.79551
CLIV_012323	CHKA	-0.505999	0.304379	0.0964335	0.990552	82.424	114.802	81.1401	41.1842	47.4904	94.4811	30.2138	50.9674	85.4597	89.256	67.0089	91.7804	91.1527	100.748	99.5709	143.11	100.871	90.3899	69.7959	9.43239	97.0986	6.69395	83.4472	6.51458
CLIV_012736	yipf6	0.428298	0.353416	0.225558	0.990552	102.488	65.094	59.0202	213.928	83.7969	69.8544	70.8538	71.6811	119.578	106.399	49.363	21.0554	38.0149	95.5789	102.471	46.4833	96.8822	81.4899	95.1438	16.1921	70.8597	10.7232	83.0018	9.8701
CLIV_019528	NDEL1	0.352588	0.250423	0.15914	0.990552	134.544	84.863	58.8445	101.525	89.3484	71.1889	123.72	85.1311	83.3381	44.2622	49.2598	69.145	52.4691	72.6564	63.7933	79.4794	100.835	122.393	92.5003	8.00797	72.6992	8.47082	82.5998	6.14315
CLIV_012959	Atg5	0.409304	0.316365	0.195745	0.990552	98.2757	28.5873	84.5754	121.103	54.6786	132.365	134.383	107.258	90.5029	84.1594	69.5399	32.737	23.1592	66.1026	92.5772	104.497	75.4399	80.8836	94.6365	11.7578	69.8995	8.85548	82.268	7.7446
CLIV_002244	TMEM165	-0.65164	0.361938	0.0717948	0.990552	58.763	82.4832	27.8107	2.43579	54.6343	83.5851	74.0346	106.462	91.661	52.3307	38.7634	195.894	31.2283	28.462	93.1261	182.941	152.947	119.385	64.6522	10.9324	99.4531	22.1008	82.0526	12.6831
CLIV_000459	CHP1	-0.351347	0.227588	0.12264	0.990552	94.6572	87.7156	93.0943	39.4234	50.9525	81.3369	51.8987	61.0856	66.5517	105.158	143.461	125.394	43.1043	84.799	90.6418	140.811	66.6902	47.7162	69.6351	6.76926	94.1973	12.5398	81.9162	7.52682
CLIV_016508	Sde2	-0.405088	0.247655	0.101903	0.990552	118.723	104.033	41.8244	36.9166	76.3713	52.763	57.6407	56.3976	87.1053	101.768	98.686	72.5478	129.934	95.7517	95.5106	46.9522	118.674	73.0118	70.1972	9.41945	92.5373	8.40193	81.3673	6.69523
CLIV_018214	Vti1a	-0.421009	0.270584	0.119725	0.990552	80.577	63.6415	50.2816	77.2786	76.0977	73.6392	55.4276	96.3134	49.3712	125.412	22.9669	76.4512	140.372	72.1992	77.4178	84.1778	101.039	135.491	69.1809	5.22917	92.8363	12.4143	81.0086	7.13621
CLIV_010266	RARRES2	0.555243	0.323527	0.086122	0.990552	36.119	87.4752	176.601	240.928	28.3224	66.4831	78.4552	91.219	46.4524	23.6091	160.65	111.877	111.844	46.8897	11.9187	44.0037	50.0398	43.6023	94.6728	23.3869	67.1594	16.4486	80.9161	14.2649
CLIV_008359	KIF21A	-0.204039	0.132919	0.124768	0.990552	98.6136	88.8631	33.0308	57.2895	63.8401	101.14	49.5914	85.8703	83.8293	109.322	57.3118	100.097	108.24	91.5282	111.595	45.7827	104.561	55.8784	73.5631	7.86681	87.1462	8.82182	80.3547	5.96544
CLIV_010412	Protein of unknown function	-0.344594	0.227867	0.130467	0.990552	31.2499	21.3546	82.1169	38.8145	35.0396	52.2182	80.6894	176.377	150.647	46.729	116.87	67.7209	43.6813	49.6086	85.0792	90.2457	180.936	96.7838	74.2786	18.3694	86.4061	14.4775	80.3423	11.4401
CLIV_015523	UBL5	0.426797	0.246385	0.083232	0.990552	211.755	70.496	84.3688	63.063	103.782	101.566	74.7755	19.0638	32.4331	180.808	39.2065	109.218	56.7003	130.638	102.621	33.5474	8.62197	14.6749	84.5892	18.4842	75.1151	19.5804	79.8522	13.1119
CLIV_005274	CREG1	-0.35611	0.269433	0.186268	0.990552	91.6589	167.588	88.5386	11.7972	43.356	73.5389	49.5425	59.1681	84.4729	105.768	109.161	118.033	36.6865	66.9933	87.6255	115.79	80.7599	46.8041	74.4068	14.4418	85.2913	9.99704	79.849	8.6216
CLIV_002555	Tpd52l2	0.213145	0.174081	0.220801	0.990552	83.0329	101.308	53.8413	81.165	89.6222	112.188	73.948	83.7419	76.9334	98.6217	58.9719	78.6813	58.8774	56.9668	91.4209	107.962	69.2257	58.5836	83.9756	5.5218	75.479	6.53036	79.7273	4.27435
CLIV_007729	AIMP1	0.45856	0.336609	0.173105	0.990552	56.5342	102.843	61.2028	189.637	95.0462	47.9951	120.303	53.085	110.145	48.0322	39.6083	32.1298	58.7857	93.8659	64.6398	99.3472	112.363	48.5216	92.9768	15.1101	66.3659	9.54726	79.6714	9.25105
CLIV_002832	Pigs	-0.396224	0.293601	0.177167	0.990552	53.2161	50.4115	37.8407	70.0095	65.614	27.9158	73.8859	106.857	87.0672	33.7548	64.0924	56.189	119.442	39.0465	77.4365	165.408	98.3248	188.489	63.6464	8.1577	93.5759	18.2344	78.6112	10.3472
CLIV_005564	METTL20	-0.593353	0.357305	0.0967866	0.990552	41.3924	110.889	21.5342	104.492	24.6144	55.3287	82.484	45.5565	83.9599	61.2105	42.0258	33.6668	114.662	112.764	107.873	150.168	124.377	89.5322	63.3612	11.0903	92.9199	13.163	78.1406	9.08608
CLIV_005976	ZNF706	0.389835	0.321783	0.225709	0.990552	78.6876	100.025	142.779	116.059	106.654	73.9688	96.6344	36.4778	45.9785	111.017	56.7746	77.2245	38.3321	65.2408	73.4757	49.6819	73.0769	45.4816	88.5849	11.2151	65.5895	7.26048	77.0872	7.05511
CLIV_015346	SEC61A2	-0.489882	0.284543	0.0851336	0.990552	89.0329	38.9731	31.9191	5.55235	89.6892	115.287	63.3959	88.9072	78.8348	67.8681	31.0255	134.283	24.6872	106.477	95.4219	126.621	94.6869	83.8402	66.8435	11.6408	84.9901	12.7315	75.9168	8.65252
CLIV_006655	Protein of unknown function	0.443554	0.285152	0.119826	0.990552	78.1424	103.997	118.202	59.6925	117.419	95.289	50.9417	47.548	56.8718	115.828	117.079	101.954	34.904	92.9659	56.3641	16.3202	16.8921	79.2693	80.9004	9.50889	70.1752	13.4734	75.5378	8.10435
CLIV_002996	ERI3	0.378301	0.25237	0.133876	0.990552	70.1291	106.596	57.3829	129.137	68.2386	78.7594	84.6829	55.0198	103.814	28.1141	38.7655	50.8238	89.5263	63.9283	60.2063	96.7978	92.7143	84.528	83.7511	8.29746	67.2672	8.32476	75.5091	6.04166
CLIV_012045	PDCL3	0.460411	0.321694	0.152371	0.990552	67.2161	78.8499	94.9745	136.835	105.752	72.9848	74.0978	88.2734	54.6732	67.0032	87.7085	47.8322	27.8615	60.3097	96.7014	108.253	56.5033	32.292	85.9619	8.12782	64.9405	9.30462	75.4512	6.51254
CLIV_017884	LIMA1	-0.329863	0.24132	0.171653	0.990552	66.4838	78.2437	25.3755	38.6802	64.8661	78.8386	75.5106	56.1076	88.6844	71.8919	67.9344	121.044	29.6336	63.0104	91.7955	165.86	82.0656	74.858	63.6434	6.83729	85.3437	12.9132	74.4935	7.56045
CLIV_009757	Fam73b	-0.409589	0.247188	0.0975212	0.990552	92.4345	105.981	74.0531	4.20214	89.4309	119.827	31.0163	37.4716	33.6071	106.539	99.4909	115.626	24.6443	129.575	172.577	24.7238	37.3007	40.6754	65.336	13.2866	83.4613	17.7807	74.3987	10.989
CLIV_007318	CAMK2G	0.462693	0.250137	0.0643485	0.990552	85.296	71.9633	9.4162	162.609	120.576	62.6103	116.022	71.0926	62.6204	79.3926	14.6568	16.2871	139.121	85.5627	54.427	93.401	46.0382	43.6802	84.6895	14.5911	63.6185	13.3055	74.154	9.91357
CLIV_010188	LARS	0.416644	0.322742	0.196721	0.990552	155.877	94.3438	50.7599	12.0266	79.5038	91.3714	54.5821	126.592	67.3716	87.6658	76.7853	63.8123	7.69528	160.661	66.4048	49.6054	25.4807	59.3272	81.3809	14.2045	66.382	14.3878	73.8814	9.97451
CLIV_000397	TMCO1	0.420556	0.23167	0.0694744	0.990552	84.1097	70.2466	97.1786	132.105	100.019	61.9604	61.4528	56.4533	88.5813	48.855	60.8027	101.15	77.2514	60.1631	63.5425	31.0434	86.7219	47.9612	83.5674	8.08444	64.1657	7.13916	73.8666	5.73641
CLIV_017690	Sync	-0.825066	0.636682	0.195015	0.990552	46.2599	74.038	15.3874	30.8327	0.0830265	50.4617	83.7055	62.579	101.003	95.3517	26.6675	35.0271	78.8294	135.723	77.7201	131.117	176.784	95.9314	51.5945	10.8793	94.7946	16.02	73.1945	10.7555
CLIV_012154	ATAD1	0.644313	0.485692	0.184645	0.990552	60.9819	75.3863	163.84	26.4468	111.37	64.6967	132.887	58.1312	70.8441	125.015	93.152	67.3355	60.7387	65.7045	51.2924	36.3485	39.3578	1.58068	84.9538	14.2578	60.0583	11.7183	72.5061	9.44759
CLIV_013240	atg101	0.541252	0.403169	0.179435	0.990552	75.9326	71.0673	57.7422	201.616	46.9464	87.2276	71.7222	69.1308	68.0088	76.7777	62.5972	14.9549	29.4045	32.9841	52.5027	60.5035	85.0315	133.768	83.266	15.2577	60.9471	11.8438	72.1066	9.75232
CLIV_012599	NPTX2	-0.714282	0.563988	0.20534	0.990552	23.3428	216.14	0.804706	5.33419	79.1838	109.759	91.4371	37.6958	21.2334	84.3572	37.026	172.656	23.7123	104.306	102.618	20.7487	27.234	135.92	64.9923	22.9202	78.7309	18.3064	71.8616	14.3261
CLIV_011800	GLA	0.370492	0.289494	0.200618	0.990552	40.5816	75.261	57.4117	60.3551	59.9705	51.6897	104.1	147.69	93.8085	46.3125	23.0534	33.3802	40.381	45.1433	73.1599	75.0441	90.8929	173.658	76.7631	11.1394	66.7806	15.2411	71.7719	9.23681
CLIV_012130	ECD	-0.594118	0.364141	0.102772	0.990552	88.241	54.9069	24.1102	2.88063	45.9738	96.1057	57.3489	83.0155	117.986	79.721	80.9436	79.5472	32.9591	88.2089	147.749	72.0911	42.5053	94.6252	63.3965	12.1734	79.8167	10.8994	71.6066	8.17226
CLIV_007529	Protein of unknown function	0.445527	0.343754	0.194954	0.990552	70.6679	89.0503	67.8673	31.3536	55.5852	128.464	73.5237	123.163	39.1704	37.7716	40.2017	104.661	72.1823	54.1831	120.548	34.4203	140.896	4.98821	75.4273	11.1874	67.7614	15.0977	71.5943	9.1622
CLIV_010717	C10orf90	-0.44204	0.27102	0.102886	0.990552	64.8213	35.511	8.89321	53.4434	82.8712	87.2829	72.7659	63.1477	76.8827	94.4124	44.4629	35.9028	57.6558	141.442	148.747	94.6739	60.471	63.8299	60.6244	8.33308	82.3997	13.5514	71.5121	8.15605
CLIV_001512	Protein of unknown function	0.472156	0.324823	0.146063	0.990552	47.8594	42.6632	70.6403	232.52	44.4667	89.6014	65.1247	98.3822	86.3629	54.5443	68.5137	79.1321	68.4679	24.2146	47.7444	71.4586	44.9685	48.6285	86.4023	19.4945	56.4081	5.70237	71.4052	10.5024
CLIV_013019	DCHS2	-0.351079	0.259677	0.176381	0.990552	148.679	115.541	13.9755	21.9626	55.7635	173.082	26.3895	27.5361	26.2131	167.038	54.4697	129.712	32.7001	72.8288	109.798	52.541	26.5745	29.844	67.6825	20.4509	75.0562	16.5744	71.3694	12.8003
CLIV_012840	Dck	-0.341467	0.255629	0.181618	0.990552	88.8886	67.4129	21.783	54.4442	38.6406	56.5326	88.3334	59.6585	38.5632	91.7049	10.9772	75.9105	136.261	75.5888	124.739	127.616	95.0893	24.6865	57.1397	7.48884	84.7304	14.6522	70.935	8.65477
CLIV_013430	Acad9	0.302373	0.245671	0.218396	0.990552	119.645	69.3431	78.3971	33.4739	58.5622	68.3381	66.458	49.6847	125.856	88.9888	48.2506	77.6185	20.374	66.2926	35.7923	144.791	29.5092	95.1731	74.4176	10.1193	67.4211	13.0944	70.9193	8.07207
CLIV_009120	AP1B1	0.395275	0.302365	0.191118	0.990552	107.552	59.9326	41.1083	7.82024	112.568	115.117	70.6191	123.809	106.942	87.4937	37.9391	61.7528	25.649	117.478	73.6279	29.1127	57.9992	39.8509	82.8298	13.3537	58.9893	10.0484	70.9095	8.60665
CLIV_013325	GALNT11	-0.529081	0.324884	0.103414	0.990552	27.6017	82.6298	48.8513	7.76622	58.3326	48.8251	117.073	59.88	60.5659	100.036	53.5493	106.216	25.5794	93.4028	47.6693	151.293	22.898	157.443	56.8362	10.3479	84.2319	16.7309	70.534	10.1043
CLIV_016512	PARP1	-0.422505	0.291823	0.147669	0.990552	56.693	69.7913	53.7773	79.7017	39.954	70.0273	46.1816	76.8299	42.0134	77.1353	79.3453	90.2765	38.5149	87.3671	97.0097	62.2742	92.3643	108.804	59.4411	5.04284	81.4546	6.92877	70.4478	4.94024
CLIV_017680	CHORDC1	0.405198	0.250852	0.106248	0.990552	115.545	48.1159	61.7068	164.585	107.336	51.1873	41.3426	55.9813	82.502	60.5618	53.3213	62.1562	81.4675	77.0566	86.976	21.7589	54.2347	41.0127	80.9224	13.6507	59.8384	6.85663	70.3804	7.83865
CLIV_006222	Trap1	-0.29706	0.244708	0.224772	0.990552	30.7996	46.0925	72.4169	56.7	57.6882	70.7741	72.1557	46.6428	96.782	50.823	57.5502	58.9141	125.471	60.5928	78.73	81.8747	150.853	51.8617	61.1169	6.45545	79.6301	11.8204	70.3735	6.90806
CLIV_004457	CAPZA1	0.250748	0.166879	0.132948	0.990552	89.7435	116.273	75.3658	37.2888	63.3697	59.3381	35.2678	95.4009	101.441	52.3137	70.434	96.5306	57.3231	53.9521	68.6512	17.0949	72.7649	96.2763	74.8321	9.44088	65.0379	8.09008	69.935	6.14674
CLIV_001643	CPSF3	-0.528595	0.334912	0.114494	0.990552	85.2708	125.745	32.0134	5.65694	52.9917	48.2018	47.4231	53.3657	106.82	98.9016	46.2408	93.1822	62.4384	56.6117	66.3047	127.563	60.6014	83.8806	61.9432	12.4978	77.3027	8.58118	69.6229	7.58601
CLIV_003225	EIF4G2	0.226324	0.151642	0.135571	0.990552	97.7015	73.5021	190.923	25.4982	97.2713	100.757	43.3161	19.4419	38.963	110.379	118.231	71.4068	24.9377	77.4819	70.9431	40.7021	22.2774	28.5793	76.3749	17.8488	62.7709	12.0343	69.5729	10.5716
CLIV_008342	BCAP29	-0.376959	0.303653	0.214454	0.990552	79.4378	57.7287	104.898	80.5141	37.7336	65.1165	51.5229	55.7196	10.3279	63.3143	167.08	67.113	135.353	53.4508	43.9705	62.1087	62.1637	53.8211	60.3332	9.05087	78.7083	14.1436	69.5208	8.44444
CLIV_008881	CCDC104	0.344563	0.207479	0.0967708	0.990552	53.9462	56.7241	79.9231	102.305	40.7929	90.6916	89.398	81.2071	108.187	46.2218	68.5089	52.5687	57.8616	66.0711	58.6352	90.7806	59.8959	47.2754	78.1306	7.65799	60.8688	4.50823	69.4997	4.79195
CLIV_012364	VMP1	0.277809	0.227723	0.222486	0.990552	68.8757	37.3786	36.2147	40.5812	65.4026	105.435	109.928	77.8678	120.502	76.9542	31.1965	34.5906	42.7445	89.7093	47.6506	158.248	35.5367	62.2278	73.5762	10.8273	64.3176	13.5318	68.9469	8.4811
CLIV_002005	SMIM11	0.568973	0.377099	0.131346	0.990552	90.0517	27.3594	62.2646	141.876	83.3942	60.846	60.4186	103.684	97.1693	55.1673	108.336	52.9727	46.0607	51.8632	11.2532	83.3606	57.7977	47.0226	80.7849	10.9464	57.0927	8.8888	68.9388	7.41884
CLIV_016888	Protein of unknown function	-0.532589	0.291285	0.0674875	0.990552	143.704	63.1253	5.86424	2.1189	50.9968	128.403	65.995	39.8161	50.0902	130.604	10.1435	72.2391	13.5476	42.5446	137.683	171.631	39.4561	65.531	61.1237	16.0672	75.9311	19.2741	68.5274	12.3035
CLIV_019392	Protein of unknown function	-0.318346	0.222518	0.15253	0.990552	99.4582	104.926	28.1705	12.8504	83.4024	65.7104	47.5388	66.4791	51.9352	109.93	79.5738	92.8574	35.565	70.0194	119.692	46.5652	65.6138	48.1889	62.2746	10.2791	74.2228	9.68049	68.2487	7.00075
CLIV_000450	Zfyve19	-0.516003	0.324189	0.111459	0.990552	44.8088	43.826	17.5189	57.7012	54.9234	73.1773	64.2039	55.7164	47.7443	68.7757	50.3945	22.5119	60.7675	71.7651	64.6155	154.136	79.8848	184.804	51.0689	5.23086	84.1839	17.2015	67.6264	9.60137
CLIV_007913	CYP51A1	-0.570459	0.342216	0.0955228	0.990552	49.7228	63.3962	30.1452	9.64806	103.132	63.8766	35.7042	60.3208	83.833	76.739	58.8965	86.7114	44.9799	40.3252	63.2899	175.421	61.2759	108.69	55.531	9.42649	79.5921	13.8735	67.5615	8.64348
CLIV_006392	MRPS2	0.484838	0.365442	0.184602	0.990552	58.5964	50.5461	64.3318	108.58	81.6494	80.6519	110.75	43.9873	66.7337	54.7536	63.9795	68.5421	131.463	40.8148	62.2695	38.8705	76.3393	7.78316	73.9807	7.89118	60.5351	11.2014	67.2579	6.84349
CLIV_011124	FKBP5	0.561156	0.34653	0.105371	0.990552	24.741	77.2804	166.322	19.1527	65.9097	105.622	63.2171	101.576	101.388	45.5414	98.8859	17.4908	39.047	105.423	37.081	47.2049	51.2112	35.7105	80.5788	15.0331	53.0662	9.82768	66.8225	9.32908
CLIV_012224	TRA2A	-0.439713	0.254732	0.0843158	0.990552	46.2325	56.8127	66.1298	18.4143	83.5463	31.7882	54.1835	73.8562	88.2948	71.4931	70.1086	71.4641	76.1709	83.5301	81.6754	86.3512	101.758	39.5594	57.6954	7.72406	75.7901	5.6059	66.7427	5.12321
CLIV_018954	FAM188B2	-0.658333	0.377381	0.0810758	0.990552	54.6479	75.8258	9.21894	45.5253	37.083	72.0604	24.5458	148.747	22.281	77.5067	58.2675	97.6792	43.3272	55.535	70.7578	47.1185	101.768	147.442	54.4372	13.9519	77.7113	11.1032	66.0743	9.09806
CLIV_005370	PTCD1	-0.527142	0.338887	0.119824	0.990552	98.798	63.8444	27.7114	8.84612	35.1636	91.2619	38.2605	65.7519	85.1839	70.0833	55.4661	42.2363	64.392	66.2374	54.9677	89.8885	117.052	113.238	57.2024	10.437	74.8401	8.75735	66.0213	6.94625
CLIV_012963	RTN4IP1	-0.592377	0.426722	0.165075	0.990552	65.6666	13.939	20.8604	26.7494	75.2343	134.528	80.5887	11.6026	87.6411	54.9242	37.3563	49.7419	82.1139	79.8858	35.4398	74.796	105.295	150.061	57.4233	13.9683	74.4015	12.16	65.9124	9.2163
CLIV_014589	SNX14	0.568462	0.408336	0.163879	0.990552	90.0107	74.5161	79.5309	15.0869	125.17	109.009	40.2274	54.4093	74.8064	116.792	57.3807	97.0254	21.3912	79.609	83.8983	50.3825	11.4979	5.50801	73.6407	11.2582	58.165	13.141	65.9029	8.60098
CLIV_005961	DCAF13	0.326436	0.225353	0.147462	0.990552	120.942	91.4077	59.9743	16.68	123.091	57.1029	69.2259	65.7887	78.2648	69.7679	55.5088	46.367	32.6974	52.666	79.3798	64.13	59.2022	41.9171	75.8308	11.0319	55.7374	4.79785	65.7841	6.32373
CLIV_001434	CALB2	0.901405	0.576371	0.117834	0.990552	80.8406	77.0861	4.27945	103.995	92.2196	95.1728	247.315	6.46655	29.4286	18.4525	24.8476	11.6329	69.8368	136.977	84.3221	81.8244	0.086135	18.0861	81.8671	24.3315	49.5628	15.2559	65.715	14.471
CLIV_010216	Tmie	-0.458993	0.355622	0.196817	0.990552	42.8884	24.6814	6.37578	64.6356	40.3119	69.6811	64.2665	97.5248	101.696	48.277	72.6868	29.1955	67.3506	55.6733	116.749	92.2389	123.851	59.4512	56.8957	10.5388	73.9415	10.48	65.4186	7.49991
CLIV_001812	Tctn1	-0.540608	0.31799	0.0891162	0.990552	74.3956	60.45	31.6077	3.8852	97.1462	69.0368	36.2691	69.8983	82.7788	74.0966	52.0494	61.9742	46.5471	110.956	78.3328	71.0699	91.1361	65.8101	58.3853	9.70429	72.4414	6.57445	65.4133	5.93583
CLIV_008551	AARS	-0.439176	0.338702	0.194754	0.990552	13.7832	76.6936	57.9523	4.78073	61.8581	96.2482	65.8048	57.0281	82.6022	69.7178	69.751	174.952	16.4486	63.7564	37.5209	62.9315	67.4587	90.999	57.4168	10.0545	72.6151	14.6309	65.016	8.80632
CLIV_016261	TCEB3	0.43345	0.254383	0.0883949	0.990552	70.4964	63.9779	102.412	123.689	58.2941	62.1077	47.8742	78.7539	40.5558	69.7237	79.7738	61.857	65.9257	82.8509	61.4756	15.4491	58.8624	24.1035	72.0179	8.79186	57.7802	7.70889	64.899	5.92886
CLIV_020112	EIF6	-0.563327	0.364171	0.121893	0.990552	90.9885	23.9219	52.4358	8.44378	25.8873	58.9452	74.4648	90.3962	47.0382	93.331	55.7676	107.874	20.4059	165.251	88.2326	44.1739	70.6988	49.6544	52.5024	9.81581	77.2655	14.2656	64.8839	8.92032
CLIV_013128	MRPS5	-0.472125	0.353904	0.182188	0.990552	17.5501	28.573	50.3784	69.1062	46.8435	24.4811	108.046	55.8224	85.1136	62.2137	53.2761	87.499	121.576	24.1602	97.5284	51.3493	71.2078	100.286	53.9905	9.8822	74.3441	10.0433	64.1673	7.26663
CLIV_018213	Vti1a	-0.383693	0.218497	0.0790785	0.990552	61.4358	45.9291	35.4387	49.0123	55.0055	51.5773	46.6036	75.6819	49.4482	84.5041	24.291	57.8744	108.591	56.4513	59.0456	78.9396	100.375	110.873	52.2369	3.75327	75.6606	9.5919	63.9487	5.74729
CLIV_000850	Protein of unknown function	1.01142	0.704312	0.150992	0.990552	96.9366	75.4464	8.50876	60.4127	180.421	148.658	23.1997	91.8591	67.6463	14.6297	34.0269	57.3264	71.3376	113.306	21.8176	74.404	9.70222	0	83.6765	18.2568	44.0612	12.4828	63.8688	11.7545
CLIV_016887	Protein of unknown function	-0.509479	0.27885	0.0676889	0.990552	119.862	55.7054	5.09148	1.82263	44.4875	123.881	68.9802	39.7966	45.6223	122.62	10.0584	65.9854	12.6419	36.5715	123.711	169.655	34.5101	64.4359	56.1388	14.378	71.1321	18.5893	63.6355	11.5436
CLIV_003470	UPF0688 protein C1orf174 homolog (Bos taurus)	0.574407	0.451215	0.20301	0.990552	41.1355	68.7076	16.0403	90.2511	50.1838	79.7522	136.426	77.6159	109.009	64.3078	76.2853	21.8389	73.9947	15.5921	91.8604	17.5061	48.0213	58.7803	74.3468	12.0568	52.0208	9.35469	63.1838	7.88193
CLIV_011412	RGP1	-0.550147	0.344505	0.110283	0.990552	83.0384	47.0264	8.61165	11.0261	30.4295	71.7784	83.3245	60.1134	77.0479	91.7588	27.6563	71.0219	41.7292	55.9373	97.4418	64.7026	23.9114	189.229	52.4885	9.91513	73.7098	16.7752	63.0991	9.79634
CLIV_018700	Atp5g2	0.391334	0.308031	0.203928	0.990552	101.842	46.6516	141.657	73.3661	57.0834	79.1353	56.1286	29.248	44.3028	66.0235	52.6521	82.4692	58.9454	103.457	69.5658	13.1057	26.0172	24.2622	69.935	11.4679	55.1665	9.85809	62.5507	7.55101
CLIV_011384	SSNA1	0.601728	0.397273	0.129862	0.990552	39.791	67.6546	53.5679	174.384	74.5747	80.7765	53.5804	40.3814	85.1537	38.8873	52.486	77.3295	81.5196	25.1944	7.79119	34.6811	72.0494	63.8169	74.4294	13.653	50.4173	8.47967	62.4233	8.32212
CLIV_011959	Loxhd1	-0.309919	0.231863	0.181339	0.990552	83.4326	41.0189	7.56849	52.3877	45.8111	134.771	66.3796	28.3933	64.906	96.5245	19.4774	56.2804	46.2053	60.922	110.804	74.5614	59.6513	71.5732	58.2965	12.1026	66.2222	8.94412	62.2593	7.3628
CLIV_016670	Tsc22d3	0.765447	0.503367	0.128347	0.990552	12.9783	40.6051	364.81	47.7005	20.3524	16.6095	62.7904	30.3709	23.3251	11.1597	313.626	7.6346	4.2805	37.0979	2.03898	27.2475	43.7457	54.2593	68.838	37.385	55.6767	32.8388	62.2574	24.1897
CLIV_004803	ALG11	-0.539945	0.441812	0.221664	0.990552	86.7071	49.1935	29.6922	4.62332	45.3388	45.0592	54.8634	100.661	48.6093	105.799	90.8784	36.227	93.994	68.2565	59.7599	30.0382	42.5353	124.924	51.6386	9.45281	72.4903	11.0892	62.0645	7.50685
CLIV_008678	SF3B1	-0.3711	0.239279	0.120924	0.990552	111.495	76.8627	99.122	16.7853	53.1788	68.2322	18.0037	15.1631	36.7165	82.4326	70.1732	86.9603	37.9561	130.681	104.947	34.1084	18.6262	54.858	55.0621	12.1021	68.9714	12.0875	62.0168	8.46668
CLIV_005973	NCALD	0.455346	0.269986	0.0916896	0.990552	58.2454	74.7646	27.7438	89.2844	107.603	83.8067	45.993	55.0082	93.6834	55.1486	29.3102	71.9912	107.483	50.9051	51.9415	39.2951	57.6946	16.2594	70.6814	8.56411	53.3365	8.70752	62.009	6.28664
CLIV_009876	DAW1	-0.453464	0.364564	0.213554	0.990552	64.3751	63.7461	6.19254	44.4367	30.5971	51.3841	61.6825	72.1375	83.1338	67.4441	49.0562	51.575	33.3389	68.6552	63.5481	111.994	117.071	60.0674	53.0762	7.78466	69.1944	9.31257	61.1353	6.20365
CLIV_019894	NUP62	-0.359806	0.203682	0.0773113	0.990552	45.9378	51.3093	39.3221	31.1487	38.5682	41.0315	85.0287	87.255	57.1831	72.5941	50.5292	61.5594	102.889	47.2015	58.32	86.5989	56.3494	78.8366	52.976	6.7552	68.3198	6.13449	60.6479	4.80145
CLIV_003187	PDE3B	-0.432379	0.317826	0.173695	0.990552	80.0645	54.6633	13.8925	16.66	114.497	121.427	20.132	45.6662	37.5636	90.772	76.1757	71.9641	50.7315	88.2083	89.5993	45.1343	36.6344	33.6071	56.0629	13.6103	64.7585	7.78993	60.4107	7.67961
CLIV_000395	MGST3	0.475153	0.277022	0.0863056	0.990552	43.1995	43.7462	219.417	87.9145	50.8512	60.8706	37.5044	34.5389	38.4249	31.0531	150.246	34.6342	73.0482	23.1446	61.4639	10.6465	30.4385	53.2071	68.4964	19.6476	51.9869	13.9116	60.2416	11.848
CLIV_001147	FGF18	-0.528201	0.39772	0.184154	0.990552	51.1111	10.9919	4.9755	52.1637	58.6014	63.7316	68.726	73.7465	63.3897	52.8559	13.8099	88.311	121.018	81.5273	26.2023	46.8939	131.724	69.9498	49.7153	8.25834	70.2547	13.3248	59.985	8.00173
CLIV_015360	PRPF18	-0.200945	0.152304	0.187045	0.990552	44.2025	43.1167	57.4793	49.9486	47.6904	48.0666	57.6192	78.1103	60.8361	61.2885	71.6283	38.1728	77.5824	63.0168	44.0415	110.231	71.3013	50.9235	54.1189	3.64955	65.354	7.1312	59.7364	4.11775
CLIV_002323	LIAS	-0.362615	0.245711	0.140003	0.990552	59.9181	51.2038	45.7765	17.6502	47.8096	62.1589	36.4768	61.2446	77.9876	59.4013	31.4389	86.5302	81.1766	60.4432	71.583	28.9457	72.7815	116.765	51.1362	5.77086	67.6739	9.06976	59.4051	5.58689
CLIV_013282	Protein of unknown function	-0.323969	0.226547	0.152709	0.990552	16.8144	19.7322	19.009	60.4243	69.0489	31.3664	51.9959	118.431	84.7918	11.3659	27.4895	29.0769	108.327	109.255	68.1991	84.8932	67.1176	85.7949	52.4015	11.5722	65.7243	11.9304	59.0629	8.22254
CLIV_006354	C9orf9	-0.580782	0.402636	0.149176	0.990552	56.4686	93.2663	3.95741	10.5749	26.5439	58.503	50.3834	92.0014	78.5102	40.3801	22.8631	35.3961	43.617	123.917	68.2127	73.7707	95.0089	89.6848	52.2455	11.0191	65.8723	11.0408	59.0589	7.74484
CLIV_017273	MTA3	-0.358777	0.287639	0.212281	0.990552	44.8511	50.6844	12.9941	80.6869	53.5895	45.086	52.3306	63.9779	66.1452	93.9487	44.1189	47.1233	50.5558	67.9043	47.5351	44.3311	101.368	94.9381	52.2606	6.22564	65.7581	8.12803	59.0094	5.2291
CLIV_020748	DGKI	-0.443629	0.270965	0.101585	0.990552	85.5441	113.777	8.34395	17.0435	49.8289	60.6512	23.0761	35.5322	62.0127	83.01	23.0026	102.626	56.3732	90.2835	100.521	29.719	16.6069	102.797	50.6455	11.3899	67.2155	12.0476	58.9305	8.28937
CLIV_001384	OSGIN1	-0.899255	0.518507	0.0828622	0.990552	41.2574	61.1958	11.401	2.99812	15.5639	63.8713	43.6318	97.77	38.4649	67.2287	113.484	55.0985	11.5758	87.6375	4.41069	77.8171	155.281	111.648	41.7949	9.95041	76.0201	16.1973	58.9075	10.112
CLIV_010846	CCDC94	-0.371207	0.277405	0.180849	0.990552	41.5283	53.2111	34.4521	79.8082	110.458	31.7998	52.8273	37.8031	28.4903	52.8268	45.59	64.7073	63.3207	64.8053	69.461	96.7098	46.6619	82.3539	52.2642	8.95362	65.1596	5.51577	58.7119	5.33544
CLIV_016160	ST6GAL1	-0.55414	0.368227	0.132353	0.990552	66.4024	76.5514	13.313	2.59734	107.069	26.0494	33.6213	77.144	50.4017	171.151	64.0415	65.0774	16.3539	114.876	54.7157	37.9121	43.325	28.3546	50.3499	11.4271	66.2008	16.1427	58.2754	9.78435
CLIV_003363	CTNNBIP1	-0.311058	0.206901	0.132732	0.990552	56.9764	81.4754	25.2438	14.4137	33.87	57.8229	58.2026	80.2794	68.4388	42.1156	40.4531	76.9307	53.9867	43.0755	61.5229	57.6797	90.618	103.737	52.9692	7.8923	63.3466	7.51709	58.1579	5.43465
CLIV_001289	ACSF3	-0.672996	0.395858	0.0891137	0.990552	52.0181	34.578	22.0515	17.1107	62.0205	66.7868	68.3517	51.2277	18.6099	24.7952	59.5671	58.3196	97.2057	76.8097	67.9237	108.231	37.6351	118.395	43.6394	6.96274	72.098	10.469	57.8687	7.00751
CLIV_019018	Nop56	0.575303	0.456205	0.207287	0.990552	77.3867	42.0932	31.9529	111.989	65.2678	29.306	97.796	55.0603	82.2633	84.9285	47.9006	21.243	94.1115	49.1459	60.4187	11.8576	66.3244	9.30309	65.9017	9.65908	49.4704	10.1936	57.686	7.09734
CLIV_007060	DDX49	0.45359	0.375699	0.227307	0.990552	60.5896	27.361	25.6518	129.629	58.9525	68.6344	75.7083	43.5132	87.3585	58.635	39.3632	14.0837	37.528	71.7636	47.855	37.9338	130.703	21.9753	64.1554	10.7244	51.0934	11.5137	57.6244	7.79505
CLIV_014817	DDX54	-0.557478	0.460529	0.226081	0.990552	64.3323	40.237	30.3065	20.5261	46.9939	33.3556	98.4736	27.9579	46.1173	30.7134	30.0133	125.967	68.2551	113.619	100.416	15.139	73.0266	69.1992	45.3667	7.90636	69.5943	12.9762	57.4805	7.93472
CLIV_008732	DHRS7	1.20851	0.697339	0.0830901	0.990552	89.3746	135.44	66.3421	113.644	43.4549	43.8152	46.5676	49.7344	59.3378	30.8895	21.744	102.217	61.0137	0.481234	25.8283	32.4829	107.05	0.0261191	71.9678	11.1833	42.4148	13.223	57.1913	9.13302
CLIV_007049	mef2bnb	0.489807	0.309317	0.113306	0.990552	64.1002	66.6704	44.4153	86.3155	43.1	26.3239	83.4531	77.7699	113.836	45.8809	53.1255	25.1898	39.34	33.0513	59.4075	34.779	79.2737	51.7708	67.3316	8.89503	46.8687	5.44569	57.1002	5.63492
CLIV_015309	BNIP1	-0.461096	0.327365	0.158981	0.990552	32.0653	31.6576	32.6432	90.2955	43.5568	45.3737	105.204	10.5159	39.6842	35.8788	31.0318	95.6573	96.475	30.7936	64.3153	131.209	62.5402	46.8748	47.8885	10.0821	66.0862	11.673	56.9873	7.80052
CLIV_005421	PSMG3	-0.441298	0.352225	0.210247	0.990552	13.4568	66.7197	59.8596	191.857	20.9825	20.5887	36.684	49.2316	30.6205	42.1379	55.6472	40.395	97.217	40.948	54.5769	81.2107	60.182	61.2443	54.4445	18.2263	59.2843	6.39739	56.8644	9.38822
CLIV_006509	CENPP	-0.58409	0.385443	0.129678	0.990552	44.8781	28.1224	8.43142	52.4587	28.4192	33.1081	72.5224	58.0572	61.2911	154.24	24.3015	73.477	20.2344	87.8813	28.8361	133.944	69.7519	41.1457	43.0321	6.72126	70.4235	16.076	56.7278	9.08141
CLIV_007665	CAPN10	-0.513689	0.364603	0.158865	0.990552	75.1991	97.7084	13.1662	6.21099	72.1769	28.7319	34.4745	54.9195	80.3505	53.5194	41.6021	65.7381	44.2393	50.619	95.4669	72.9106	55.0793	64.4861	51.4376	10.735	60.4068	5.54933	55.9222	5.96189
CLIV_001189	Protein of unknown function	-0.669466	0.450583	0.137339	0.990552	22.7386	99.9209	7.23479	3.99054	99.9992	24.176	78.4631	67.996	45.5391	46.4313	46.2232	55.8352	29.7114	131.886	65.0345	104.246	18.1409	57.8868	50.0065	12.6391	61.7106	11.8963	55.8585	8.53822
CLIV_006721	ZFYVE27	-0.525725	0.392386	0.180305	0.990552	53.1451	41.0038	54.0292	14.4759	48.2874	19.8809	91.4295	37.1789	55.1286	32.7554	39.0479	94.5458	108.394	54.0176	50.8603	50.7207	80.7796	75.0257	46.0621	7.49689	65.1274	8.61445	55.5948	6.00255
CLIV_011734	Nol12	0.998539	0.804217	0.214374	0.990552	41.1413	44.4137	34.2866	144.359	64.4109	100.633	66.5063	37.9957	56.8882	48.9107	35.9542	0	26.4925	42.7454	74.5329	7.16444	0.042222	172.088	65.6261	11.9594	45.3256	17.8516	55.4758	10.7097
CLIV_007738	PPA1	-0.483247	0.350226	0.167644	0.990552	42.7734	13.8792	50.6429	26.8397	79.4079	64.7138	53.142	35.8727	42.8618	51.6295	70.6282	116.12	74.9535	63.7281	44.3856	55.5321	79.4279	28.5914	45.5704	6.51801	64.9996	8.31058	55.285	5.63902
CLIV_012169	Tubgcp2	0.390846	0.261889	0.135591	0.990552	126.506	34.57	27.7409	13.9558	62.992	61.7078	65.1883	89.753	83.6452	65.425	42.9358	57.5144	10.2541	44.1982	32.7137	26.0039	71.7949	74.9407	62.8954	11.5699	47.309	7.32595	55.1022	6.90637
CLIV_012986	Protein of unknown function	0.459409	0.294109	0.118279	0.990552	65.2907	60.1527	208.59	8.6081	45.7501	61.0708	14.8111	24.1297	22.4326	89.9452	149.893	85.4046	6.25441	44.8905	64.4482	4.69199	18.7136	4.88205	56.7595	20.2751	52.1248	16.6679	54.4422	12.744
CLIV_009571	PADI3	-0.495924	0.321243	0.122645	0.990552	50.0903	33.4729	7.12427	29.0476	41.2392	57.5168	19.1204	84.0543	82.1927	29.993	34.302	22.8312	82.1631	45.3483	56.2627	47.1764	104.612	152.316	44.8732	8.81665	63.8894	14.045	54.3813	8.36797
CLIV_012893	UFSP2	-0.484725	0.326059	0.137116	0.990552	71.8659	67.8471	36.7468	8.44473	25.4268	44.5187	65.2014	74.9502	22.5979	76.5058	53.6159	77.4883	74.5889	21.5158	32.5564	48.5901	110.901	64.4074	46.3999	8.18267	62.2411	8.94534	54.3205	6.1865
CLIV_020793	ETNK1	-0.37563	0.22732	0.0984477	0.990552	55.5571	34.2038	53.6489	44.1143	19.214	42.4981	52.5512	40.2173	61.8103	94.2188	46.3581	36.1004	134.274	44.9972	72.5073	36.5634	29.2364	75.5449	44.8683	4.30939	63.3112	11.4655	54.0898	6.34847
CLIV_018262	PA2G4	0.723393	0.544661	0.184127	0.990552	76.2121	82.2351	60.3701	54.8101	74.1697	50.2066	41.6046	61.1822	48.3772	36.1226	58.7646	1.07502	100.306	20.7098	78.9436	16.7872	25.229	81.8453	61.0186	4.63461	46.6426	11.498	53.8306	6.26102
CLIV_005491	ccdc53	-0.395911	0.316747	0.211326	0.990552	89.8537	21.1674	44.958	2.6067	53.5539	119.752	44.2952	42.7912	50.7059	88.5253	31.618	40.2904	24.8832	78.8486	77.2364	44.3911	64.5049	45.6552	52.1871	11.5537	55.1059	7.58964	53.6465	6.71474
CLIV_010595	CETN3	0.521587	0.308804	0.0912094	0.990552	67.0377	74.6932	23.5608	102.621	52.3651	78.3708	50.3217	38.1664	50.6058	115.993	21.6907	27.992	58.458	19.195	72.0082	39.924	50.6098	19.7097	59.7492	7.87368	47.2867	10.6058	53.5179	6.58314
CLIV_009451	trappc13	0.363043	0.271954	0.181896	0.990552	126.021	27.6925	29.3762	44.6886	56.9167	74.3908	52.4114	46.3134	68.1645	58.995	24.2789	43.4333	23.8946	35.0502	91.7596	22.6463	34.8306	99.0259	58.4417	9.9171	48.2127	9.70938	53.3272	6.84553
CLIV_006380	BRD3	-0.5421	0.345542	0.116685	0.990552	25.2864	67.956	17.9336	93.2522	6.27771	64.9456	68.0303	54.5798	23.7501	40.3595	41.5585	72.0229	79.5182	37.1777	53.9071	55.1285	82.4472	68.5281	46.8902	9.80028	58.9609	5.77344	52.9255	5.70829
CLIV_003936	GLYR1	-0.631619	0.398801	0.11324	0.990552	45.6315	73.1387	55.7036	6.04949	99.3806	90.2691	8.2425	57.4856	5.3264	66.6612	84.5705	61.6822	24.451	59.6494	71.0535	50.76	55.7743	35.9753	49.0253	11.9986	56.7308	6.03368	52.878	6.58131
CLIV_000179	CRIP1	1.17823	0.943426	0.211708	0.990552	5.65697	8.58727	843.681	0	0	1.24728	13.3161	13.6919	0	0.062172	9.25836	0.129383	24.3916	0	0	18.4757	12.772	0.229779	98.4645	93.1704	7.25767	3.14279	52.8611	46.553
CLIV_010930	AP3S1	-0.497744	0.358768	0.165329	0.990552	61.162	71.6297	8.64165	10.4284	119.711	45.8994	45.8537	41.9808	33.7164	60.1245	27.4879	57.2275	33.9653	28.9356	77.777	85.0476	77.678	62.0292	48.7803	11.229	56.697	7.33086	52.7386	6.57535
CLIV_001404	Metallothionein-2 (Columba livia)	0.498053	0.404154	0.217824	0.990552	50.5129	38.5284	216.389	58.2239	48.4924	17.0777	18.4819	63.4351	67.7889	36.7389	31.5812	87.4009	23.455	22.8754	44.1346	10.5718	60.2705	52.6341	64.3256	19.9354	41.0736	7.76262	52.6996	10.7536
CLIV_012328	HRAS1	0.443831	0.277732	0.110032	0.990552	51.0054	31.576	28.298	86.3569	118.35	110.691	43.3343	43.54	32.4761	41.1065	24.3692	35.4968	58.5607	48.6919	46.5039	31.6769	99.1663	15.7775	60.6253	11.7056	44.5944	8.07504	52.6099	7.16675
CLIV_016117	EXOSC8	0.740794	0.450757	0.100291	0.990552	53.4301	17.3055	50.7997	236.899	36.0355	17.5808	65.4607	43.61	108.398	31.7128	55.4338	18.8529	39.842	47.8549	12.4551	76.7233	22.483	6.73172	69.9466	22.7816	34.6766	7.5293	52.3116	12.3996
CLIV_012100	Cul1	-0.421012	0.347204	0.225292	0.990552	80.8406	76.3737	25.2117	1.03212	68.8456	77.2976	33.178	39.4082	40.7066	92.8375	41.5613	50.6808	10.5604	78.2052	46.7597	68.0449	77.6919	29.0775	49.2105	9.30596	55.0466	8.79492	52.1285	6.25122
CLIV_007508	Protein of unknown function	-0.438889	0.332461	0.186794	0.990552	63.1964	56.7622	9.94912	6.48293	16.0877	42.7951	41.1814	71.9123	112.902	62.9887	43.539	40.3532	31.3769	11.8894	52.2514	50.127	65.6464	155.469	46.8077	11.3911	57.0712	13.4507	51.9395	8.64002
CLIV_008198	WDYHV1	1.02065	0.598382	0.0880675	0.990552	22.9895	35.9606	8.99585	223.827	66.0144	54.6603	83.311	22.5563	71.9938	55.4424	0.931177	75.114	55.6138	43.2643	58.4046	40.5809	0.0523983	14.1337	65.5899	21.4933	38.1708	8.99545	51.8803	11.781
CLIV_012398	SYNPO2	-0.470709	0.379868	0.215294	0.990552	37.3142	37.8696	5.7973	5.59995	46.4854	39.3852	46.8437	149.085	20.4897	63.2908	63.8743	28.8663	6.21213	61.9302	23.7107	72.5894	186.911	36.1295	43.2078	14.2604	60.3905	17.4969	51.7991	11.1456
CLIV_009434	CDK7	0.322213	0.235696	0.171602	0.990552	64.8252	44.6023	13.7511	42.9523	48.8096	70.2585	55.8134	53.746	109.412	30.0431	19.3146	49.4991	60.9944	18.6746	42.9949	43.2523	35.3401	125.81	56.0189	8.56022	47.3248	10.8234	51.6719	6.77622
CLIV_020241	Rims2	-0.825942	0.495018	0.0952145	0.990552	40.141	41.8917	9.54954	0.413342	72.9096	25.0569	31.4606	83.3779	75.3957	68.0132	39.5596	45.5853	34.5258	41.8546	44.1616	37.1887	130.244	99.4671	42.244	9.83642	60.0667	11.1374	51.1553	7.52486
CLIV_015505	MKKS	0.367874	0.27306	0.177907	0.990552	123.856	59.3466	48.776	9.74481	106.741	54.2871	21.7373	15.9141	43.4098	99.5452	61.5505	81.4309	13.7927	85.7674	60.1935	15.8824	4.02598	13.4878	53.757	13.0592	48.4085	12.2804	51.0827	8.71966
CLIV_002746	TAF15	-0.379332	0.302578	0.209963	0.990552	34.3494	12.2512	45.2709	21.9199	26.3401	57.0149	50.8828	92.998	55.4524	87.2288	34.1154	29.0565	37.5126	80.7801	51.2908	111.899	65.0597	23.9291	44.0533	8.0371	57.8747	10.1118	50.964	6.48586
CLIV_002962	tmem69	0.545584	0.373082	0.14364	0.990552	54.0872	43.9226	82.2247	114.56	38.3284	22.4371	70.7552	36.5899	76.2536	52.2603	16.7834	17.8566	61.0323	37.586	60.9239	20.8932	36.991	73.6171	59.9065	9.55439	41.9938	7.00606	50.9501	6.14387
CLIV_014131	TMEM241	0.417178	0.323037	0.196557	0.990552	77.7104	64.8251	55.9248	53.8909	62.2503	39.8517	54.3256	35.4754	50.1701	92.7135	60.2693	34.2681	40.7079	34.8956	62.0936	23.1029	60.629	9.75037	54.936	4.25143	46.4923	8.31987	50.7141	4.64634
CLIV_006594	Protein of unknown function	-0.477757	0.388025	0.218228	0.990552	28.0402	33.9402	9.59311	5.97041	35.8196	33.4843	79.0748	77.9371	95.7388	11.196	28.6031	58.6964	53.4895	54.4222	24.7021	53.9886	119.712	101.963	44.3998	10.6855	56.3081	11.743	50.354	7.83566
CLIV_013977	Ttc25	-0.637379	0.402137	0.112972	0.990552	47.091	60.0322	5.82579	26.0186	51.3648	18.5511	11.3818	92.1602	50.0305	33.3935	32.1317	72.4312	130.669	30.8971	76.9973	34.3884	109.629	20.97	40.2729	9.16195	60.1675	13.1292	50.2202	8.13208
CLIV_004682	mzt1	0.627679	0.369262	0.0891649	0.990552	76.3199	71.0934	45.3315	109.519	51.9154	52.0096	24.365	37.3973	42.0366	83.7163	39.1131	102.474	48.5497	21.198	14.6282	45.2856	10.522	24.7181	56.6653	8.48957	43.3561	10.4843	50.0107	6.73995
CLIV_009460	CWC27	-0.237902	0.196096	0.225057	0.990552	52.3517	39.7946	28.5242	20.4467	35.5372	51.9349	71.411	49.076	45.1177	93.2166	42.4928	48.0278	21.5775	69.6078	48.2438	75.2914	53.9524	34.784	43.7993	4.99207	54.1327	7.31855	48.966	4.47622
CLIV_009909	Plscr1	-0.537701	0.436452	0.217955	0.990552	34.5904	67.7423	27.7868	2.39864	74.0974	101.051	12.4287	54.3537	22.4896	81.3413	45.5502	79.4856	33.9827	61.4014	68.6979	67.3626	26.5979	17.2918	44.1043	10.7839	53.5235	7.83054	48.8139	6.56468
CLIV_006763	VPS11	-0.512629	0.367667	0.163234	0.990552	17.649	79.0035	34.2843	12.1954	43.6837	59.158	38.4753	36.7282	31.5338	50.3611	52.663	32.4324	29.8734	74.7609	52.075	21.7467	84.7581	126.543	39.1901	6.75566	58.3571	10.9131	48.7736	6.64559
CLIV_005584	WTAP	-0.413911	0.295885	0.161845	0.990552	19.9827	64.9037	42.9144	10.9143	54.6421	50.3645	68.9397	34.2661	37.8714	40.7237	62.8742	54.8258	52.9384	98.0662	23.0884	61.2005	46.2755	51.8725	42.7554	6.45901	54.6517	6.73547	48.7036	4.75099
CLIV_001005	SLU7	-0.440874	0.261316	0.0915788	0.990552	38.6971	64.4798	49.3348	7.63512	48.9942	50.7215	36.1945	38.4613	46.6096	62.1944	61.9787	87.5361	51.3808	41.0386	38.8858	60.8363	50.6714	40.2445	42.3475	5.19397	54.9741	5.13331	48.6608	3.85906
CLIV_010826	KHDRBS3	-0.677398	0.386126	0.0793716	0.990552	49.1398	87.4762	13.772	21.9282	68.5121	38.253	23.0896	5.31406	58.932	51.5197	32.5431	89.3475	89.8824	23.8809	59.1797	52.311	40.4768	67.6623	40.713	9.13703	56.3115	7.69364	48.5122	6.09502
CLIV_000863	FAM114A2	-0.702915	0.451771	0.119729	0.990552	72.9089	40.8881	35.7715	3.45885	45.193	49.561	28.6903	65.6708	4.21557	103.001	68.7246	38.6492	24.3595	64.859	51.8041	17.1516	68.5602	87.0263	38.4842	7.99483	58.2373	9.39401	48.3608	6.44526
CLIV_001607	ACP1	0.510446	0.39592	0.197305	0.990552	64.7639	44.9984	43.5144	33.6188	57.8699	77.9694	33.9421	57.6781	54.2231	107.208	28.5799	57.8566	10.4143	28.5832	44.8226	69.7847	11.5196	40.4937	52.0642	4.85042	44.3625	10.2214	48.2134	5.56693
CLIV_009738	Ptges2	0.802198	0.438724	0.0674773	0.990552	24.7309	35.4811	17.8632	111.063	79.8725	48.421	62.8423	84.8486	50.4705	45.6776	17.6589	2.9425	112.978	11.5233	41.1903	42.0681	25.5366	50.7356	57.2881	10.1428	38.9234	10.7762	48.1058	7.51597
CLIV_008036	GSTK1	0.673806	0.365631	0.06535	0.990552	52.9676	35.6681	126.534	54.9581	83.4315	20.2307	53.0744	18.0789	94.5066	20.1229	53.2805	42.2949	42.4782	18.9378	12.2447	53.7793	53.6179	28.2128	59.9389	11.9142	36.1077	5.4959	48.0233	6.9899
CLIV_006765	DDX6	-0.437209	0.25406	0.085271	0.990552	59.586	32.2524	36.7106	22.4956	104.759	32.3492	34.1167	13.3701	42.2124	67.2022	70.4744	63.0645	30.4339	63.9542	87.7017	43.108	28.4689	32.1302	41.9836	8.91813	54.0598	7.03844	48.0217	5.70216
CLIV_007579	SDC4	0.601683	0.459732	0.190613	0.990552	6.11266	11.9484	422.445	0.749067	11.5796	18.6906	88.9949	11.9671	20.6217	4.47127	190.406	16.5852	7.05499	17.2439	3.26026	13.8205	6.4531	9.60491	65.901	45.4187	29.8778	20.1377	47.8894	24.4925
CLIV_003557	Tubulin alpha-5 chain (Gallus gallus)	1.21952	0.867274	0.15968	0.990552	5.04752	4.96761	470.313	4.1291	1.20917	0.428619	177.294	15.7316	10.6663	0.138472	138.632	2.26166	10.1784	0	5.98577	0	6.11025	7.61278	76.643	52.7297	18.991	15.0059	47.817	27.4969
CLIV_009052	Stt3a	-0.520578	0.378032	0.168489	0.990552	28.8267	27.1183	66.0805	25.0902	20.0262	59.5054	59.8248	42.2846	20.6112	36.5668	45.8368	82.3395	110.474	60.172	37.9673	28.4969	56.2839	51.4532	38.8187	6.16249	56.6212	8.54596	47.7199	5.54803
CLIV_014570	MED17	-0.794418	0.429793	0.0645484	0.990552	69.2187	53.0621	31.9601	2.43758	44.8872	22.8689	28.4685	32.538	37.7221	38.1957	57.0762	47.5355	39.3333	20.9279	36.2672	109.003	86.0902	96.168	35.907	6.30295	58.9552	10.2311	47.4311	6.46445
CLIV_004697	PCDH20	-0.421132	0.344269	0.221229	0.990552	71.6465	85.0121	11.9577	9.65809	62.4748	39.5499	13.1635	36.9502	49.1122	110.069	44.3386	81.6772	28.3802	56.7911	69.6847	39.6212	29.6117	12.6401	42.1694	9.13638	52.5349	10.1421	47.3522	6.73972
CLIV_000680	GEMIN2	-0.610965	0.484314	0.207126	0.990552	97.8808	17.6992	18.7904	39.2348	37.4559	2.12968	46.6801	57.7795	22.0223	60.2113	22.1243	72.383	45.7086	23.0208	56.8748	26.5463	154.059	47.7349	37.7414	9.41084	56.5181	13.5283	47.1298	8.31176
CLIV_016875	HNRNPLL	-0.570668	0.372288	0.125309	0.990552	59.2442	45.0999	21.7302	44.4933	5.80111	54.8675	33.8099	39.5241	47.1292	42.4901	49.4066	65.7935	30.3285	40.4456	50.5833	84.9716	63.703	67.682	39.0777	5.55608	55.0449	5.62628	47.0613	4.29663
CLIV_018080	Srd5a1	-0.585458	0.442597	0.185909	0.990552	32.1945	53.1577	10.8718	3.29225	42.0783	63.0919	67.0563	50.8044	26.7354	43.8704	26.9935	25.0827	112.729	44.3556	45.3383	91.5402	61.8581	44.1591	38.8092	7.43442	55.103	9.74837	46.9561	6.26652
CLIV_001108	HDAC3	-0.385056	0.281663	0.1716	0.990552	67.2151	26.7488	28.1968	8.1378	32.213	50.3886	37.2399	73.6217	55.8232	38.0574	35.6324	27.2513	34.5023	56.0865	77.4506	33.9017	80.0029	81.5644	42.1761	7.05644	51.6055	7.48123	46.8908	5.11789
CLIV_019893	RBM41	-1.01398	0.601803	0.0920076	0.990552	7.64213	35.3158	24.6345	41.9289	10.3608	0.138874	74.8407	108.062	22.7676	56.9502	36.5616	50.4222	58.9574	35.1759	29.2211	51.6262	54.6704	142.339	36.1879	11.6599	57.3249	11.1983	46.7564	8.25018
CLIV_007190	CALU	0.511489	0.370884	0.167861	0.990552	29.5347	115.859	66.2714	60.2677	56.4961	40.7944	34.0911	44.7847	30.376	24.6553	48.2121	68.934	53.1642	5.79809	52.7259	19.1046	46.6433	39.3614	53.1639	8.99743	39.8443	6.58917	46.5041	5.64559
CLIV_001718	Pgam5	-0.407457	0.287054	0.155769	0.990552	27.3607	76.3205	7.24313	2.91917	37.4155	37.2366	69.333	78.2407	42.6505	105.191	21.3621	62.5806	6.37789	51.7852	50.4323	50.5831	78.94	27.5089	42.08	9.30361	50.529	10.0498	46.3045	6.72165
CLIV_000904	TBC1D9B	-0.603488	0.384165	0.116203	0.990552	78.2455	76.4824	40.7316	1.71486	60.4819	89.7975	3.53945	17.3081	2.01181	57.4844	50.079	98.0345	3.49653	109.14	75.6633	4.49921	36.5755	26.3975	41.1459	12.0386	51.2633	12.6245	46.2046	8.55027
CLIV_018357	TMEM141	0.380776	0.278585	0.17168	0.990552	73.6548	33.6521	38.5656	72.9455	41.5859	34.2721	68.2227	48.512	31.2224	42.8003	28.5416	31.9432	58.0106	86.6668	32.6505	23.6967	43.6189	40.3477	49.1815	5.87256	43.1418	6.4014	46.1616	4.27702
CLIV_009671	Tcea1	0.678895	0.428412	0.11304	0.990552	51.7802	86.7543	55.6277	57.2421	31.6296	68.8493	57.076	7.35926	27.866	40.8969	48.5558	60.8434	62.0903	49.7397	41.1713	78.1578	0.398896	3.28219	49.3538	7.89285	42.7929	8.65619	46.0734	5.73774
CLIV_002547	STMN3	0.668733	0.529908	0.206956	0.990552	13.1484	15.5152	108.539	179.405	38.6295	30.6437	49.8116	37.1387	26.3298	10.7584	52.203	37.3736	70.6927	28.3234	3.75593	2.2987	70.8948	45.8195	55.4623	18.1356	35.7911	8.86097	45.6267	10.0774
CLIV_017251	PSMD6	-0.413076	0.331258	0.212401	0.990552	55.1496	56.2357	34.3303	25.0015	61.5116	18.599	30.9914	14.8005	58.3661	36.1061	33.8025	88.7155	50.1687	39.9352	54.3121	36.5415	76.2082	44.0402	39.4429	6.14823	51.0922	6.41937	45.2675	4.53719
CLIV_012760	RAB6B	-0.493324	0.336045	0.142096	0.990552	51.9028	78.3313	8.59886	2.38257	100.194	25.6563	30.1716	38.0254	41.0172	61.3199	23.737	83.8835	29.1262	91.9791	32.578	32.9538	43.2856	32.1403	41.8089	10.4836	47.8893	8.40138	44.8491	6.55833
CLIV_018130	Tpm3	0.921611	0.595991	0.12202	0.990552	53.4919	16.7193	156.488	43.1282	29.4029	25.6703	69.9007	40.4601	60.6011	20.1157	75.7676	15.5967	48.8619	54.6186	66.0617	5.99097	21.5888	0.434357	55.0958	13.8888	34.3374	9.13944	44.7166	8.44858
CLIV_000107	Vav3	-0.307241	0.252176	0.223088	0.990552	62.9955	53.1988	7.25932	72.4622	63.2853	39.6445	14.0928	25.0146	24.1013	58.1544	10.488	59.2318	111.324	34.0514	37.6723	21.5352	58.3278	44.3248	40.2283	7.92248	48.3455	9.69468	44.2869	6.15239
CLIV_016799	BLVRA	-0.608318	0.334936	0.0693363	0.990552	69.0777	63.6158	11.4968	17.2735	39.1388	50.656	9.78158	14.9238	69.7119	57.6732	35.3218	62.8469	81.1016	58.1996	30.2245	34.8658	37.038	49.0842	38.4084	8.53783	49.5951	5.60432	44.0017	5.13636
CLIV_002431	Protein of unknown function	-0.436143	0.298287	0.143697	0.990552	41.9564	52.5866	5.68651	31.5359	70.6134	31.6103	46.639	31.3301	32.7031	76.4633	31.876	64.0337	31.307	57.503	31.6654	62.6621	37.0387	50.457	38.2957	5.96892	49.2229	5.64051	43.7593	4.19821
CLIV_007048	RFXANK	-0.643709	0.367316	0.0796938	0.990552	28.6795	40.1881	22.6595	73.1778	11.4734	20.3123	38.0455	44.3475	16.7425	20.3488	28.9991	34.8634	94.8218	42.5645	37.5251	37.0596	106.21	87.667	32.8473	6.27407	54.451	10.7605	43.6492	6.58559
CLIV_001712	TANGO2	0.512965	0.364569	0.159414	0.990552	45.6954	20.3757	150.17	83.3014	35.032	22.6543	39.3067	38.9787	29.0516	29.6076	64.4819	73.263	21.4397	19.9302	22.0429	37.1042	34.4912	11.3943	51.6184	13.775	34.8617	6.97508	43.24	7.76041
CLIV_015604	GPBP1	0.479575	0.333933	0.150963	0.990552	58.8428	57.0449	38.1987	1.15917	38.0854	48.3498	69.7673	43.1747	57.1324	66.1715	47.6454	56.9074	0.403156	13.3271	21.3449	21.4831	78.8934	52.2372	45.7506	6.58585	39.8237	8.8676	42.7871	5.40595
CLIV_018105	GRID1	-0.523259	0.369552	0.156797	0.990552	44.8529	53.9306	9.57921	35.7604	21.1862	71.2629	26.4825	18.92	14.3396	20.9554	15.5053	58.999	68.1655	25.0953	119.578	19.1028	54.4818	88.6517	32.9238	6.79791	52.2816	11.9766	42.6027	7.08056
CLIV_016029	HIBADH	-0.623547	0.378726	0.0996752	0.990552	20.6852	48.2154	25.7672	21.617	17.9977	8.50291	60.0618	42.1797	74.3345	83.1984	43.8079	31.0592	51.8257	48.2105	57.0998	51.7572	34.9772	44.4856	35.4846	7.32179	49.6024	5.01931	42.5435	4.63387
CLIV_003273	ELP4	0.5482	0.3148	0.0816091	0.990552	73.5496	53.7676	30.9319	33.9891	46.2455	14.6797	86.9116	45.3836	67.3998	51.2376	34.9365	29.1295	36.2351	35.5512	31.0832	60.3629	9.36706	22.3844	50.3176	7.57918	34.4764	4.96139	42.397	4.79567
CLIV_005931	Mospd1	0.487955	0.313073	0.119092	0.990552	50.6123	27.9574	30.2499	96.5444	28.4653	44.3703	64.3671	58.8421	46.971	58.0906	28.497	19.699	22.0512	34.7092	25.3625	43.2471	55.8639	25.3625	49.82	7.29499	34.7648	4.81018	42.2924	4.61509
CLIV_014966	UBAP2	-0.468354	0.260364	0.0720438	0.990552	42.7813	42.2212	49.0706	6.0994	53.6722	45.189	29.997	21.8846	42.2301	46.3347	58.5851	57.3483	32.9156	32.3018	44.0033	67.4867	42.0369	40.7597	37.0162	5.01542	46.8636	3.99347	41.9399	3.33124
CLIV_005241	ABHD10	0.805232	0.493165	0.102514	0.990552	88.2089	21.6748	22.0552	49.4406	58.2413	30.0701	47.2918	62.0273	49.3559	64.8385	11.7238	0.731272	11.2678	22.4194	65.1827	20.1266	62.6598	66.266	47.5962	7.07988	36.1351	9.27302	41.8657	5.82739
CLIV_014162	PLA2G15	0.221848	0.178724	0.214498	0.990552	40.5043	26.5961	16.4064	29.0228	41.2174	47.0337	48.2714	93.4257	59.6453	54.2569	16.6664	16.2379	27.2925	50.0037	34.3872	29.9372	65.2087	54.1932	44.6803	7.47174	38.6871	5.92556	41.6837	4.68249
CLIV_002236	KIAA1211	-0.323715	0.179217	0.0708763	0.990552	35.1069	30.5529	13.648	25.6698	42.4518	58.121	34.7691	58.1496	32.9746	46.069	25.2505	46.8584	64.0709	55.4496	42.7526	52.0111	56.4134	24.6173	36.8271	4.80578	45.9436	4.50223	41.3854	3.38022
CLIV_014962	NUDT2	0.529436	0.421111	0.208668	0.990552	47.1532	46.281	13.1062	92.1581	22.2179	46.6926	53.6796	19.7221	60.3381	67.5876	12.9436	14.0619	23.3422	3.62077	30.7329	108.287	43.3276	32.5343	44.5943	8.09437	37.382	10.8787	40.9881	6.63532
CLIV_003703	Nup85	0.484697	0.374049	0.195041	0.990552	37.2037	46.9364	20.4423	23.5511	47.4075	62.6596	49.5082	78.8491	45.6607	33.4382	37.0981	21.7659	32.4299	8.78706	13.8281	57.1389	52.2958	68.245	45.8021	6.01625	36.1141	6.67426	40.9581	4.51421
CLIV_004739	Kiaa1704	0.955426	0.58901	0.104785	0.990552	13.6769	38.4289	37.0719	43.1475	50.6603	35.809	92.533	96.361	54.4112	30.287	24.9957	77.7176	24.395	21.2045	15.4444	17.2795	60.0543	0.167011	51.3444	8.99904	30.1717	7.97352	40.758	6.37232
CLIV_013992	PRPF4	-0.903345	0.571241	0.113793	0.990552	36.7057	44.5053	21.8714	14.8723	30.0904	3.70549	53.696	0.688947	73.1022	70.8047	25.6243	51.608	42.6636	39.6428	74.5446	38.6459	55.6357	51.9829	31.0264	7.91505	50.1281	5.21428	40.5772	5.14819
CLIV_007721	Hadh	0.368239	0.297874	0.216375	0.990552	45.1285	25.8425	147.877	10.7614	55.9042	41.2237	62.2768	13.9134	27.7493	30.3788	86.2927	25.1695	40.0923	36.381	22.574	15.8521	16.7093	21.4994	47.853	13.8169	32.7721	7.23607	40.3125	7.78358
CLIV_002926	MAN2C1	-0.725708	0.397689	0.0680294	0.990552	45.6025	31.9047	22.325	2.81973	19.0749	44.4993	15.5542	88.3158	20.8064	37.5116	51.4532	41.7293	30.3829	11.0164	55.8601	53.5995	78.0908	72.0167	32.3225	8.34975	47.9623	6.88677	40.1424	5.58219
CLIV_018185	SMU1	-0.620137	0.423881	0.143468	0.990552	77.807	46.6969	26.4549	1.08531	6.94766	60.0495	6.00204	23.2589	45.469	81.2139	45.0606	45.9733	3.08513	93.1487	75.8892	18.5064	7.84761	54.1747	32.6412	8.85466	47.2111	10.8424	39.9262	7.01644
CLIV_016416	IRX2	-0.453642	0.358409	0.205617	0.990552	49.7682	14.5859	10.0269	56.212	70.1856	52.3022	22.7153	15.0656	28.3945	83.5038	25.2116	65.647	28.502	43.4216	50.9751	22.6039	43.7143	32.7825	35.4729	7.29892	44.0402	6.72373	39.7566	4.92461
CLIV_020215	Protein of unknown function	-0.508976	0.309463	0.10003	0.990552	37.1456	33.0857	47.5807	6.1041	35.9799	28.7476	22.7515	45.9894	45.1148	50.4639	48.7556	24.0042	45.793	74.568	28.1453	22.6751	47.6606	65.7721	33.611	4.40534	45.3153	5.98589	39.4632	3.8745
CLIV_001455	ME1	0.82862	0.641662	0.196577	0.990552	36.2711	40.2684	38.0913	6.68361	11.0195	100.437	73.4402	58.6044	54.5898	32.8952	26.895	38.6072	97.5459	0	45.1225	27.1931	12.2081	10.1306	46.6006	9.79316	32.2886	9.46876	39.4446	6.83185
CLIV_009934	PDCD5	-0.373453	0.301555	0.215559	0.990552	19.2435	23.7004	34.5832	48.9704	10.3758	39.884	78.1298	23.6819	39.7504	32.1406	38.6132	43.0554	63.5452	50.2742	22.8239	70.2698	35.4262	34.8727	35.3688	6.67824	43.4468	5.11605	39.4078	4.19667
CLIV_021167	Otub1	-0.498399	0.348499	0.152679	0.990552	48.907	48.6586	45.7216	4.2792	38.0271	29.4317	27.6395	31.9798	18.8363	42.7586	35.0782	41.9609	28.3723	108.627	65.8484	44.4052	16.3369	32.1097	32.609	4.93283	46.1664	9.0124	39.3877	5.24783
CLIV_003760	HLF	0.561792	0.455624	0.21757	0.990552	39.8502	27.7563	48.3075	88.783	35.787	58.5907	20.0713	32.094	50.3268	26.5449	57.1701	23.5425	36.1573	51.8216	10.3345	39.9609	52.1603	4.20196	44.6185	6.80728	33.5438	6.27549	39.0812	4.68757
CLIV_002934	RAB8B	-0.614841	0.34674	0.0761949	0.990552	42.7142	39.5069	30.3151	44.6707	55.1056	12.2942	15.9262	20.8618	16.7546	57.2306	55.9627	75.3696	20.9073	67.1554	49.6576	35.3189	17.9461	43.0388	30.9055	5.08373	46.9541	6.5407	38.9298	4.46483
CLIV_000746	VIPAS39	-0.650579	0.351673	0.0643199	0.990552	27.2808	10.4211	67.9767	2.94137	19.553	44.6853	48.8256	32.2118	43.675	22.6988	55.9838	51.8721	19.4781	39.6271	31.7101	56.6617	74.5466	49.1755	33.0634	6.82292	44.6393	5.94807	38.8514	4.60963
CLIV_009968	LSM14A	0.36062	0.213029	0.0904899	0.990552	54.1172	34.712	53.9086	57.5402	45.1492	33.8331	35.1079	27.9704	42.9203	37.4356	51.6933	32.4505	39.003	34.0299	22.624	37.95	37.9636	18.1148	42.8065	3.53395	34.585	3.25379	38.6958	2.53449
CLIV_008358	ABCD2	0.376086	0.269424	0.162749	0.990552	63.3677	67.9106	22.35	8.26991	55.5294	54.0637	21.9175	51.8021	29.7977	78.7021	38.2135	48.4581	8.30936	39.7034	52.344	18.5295	26.8663	6.41911	41.6676	7.09817	35.2828	7.71923	38.4752	5.14538
CLIV_012393	METTL14	-0.630135	0.342577	0.0658572	0.990552	42.2069	31.7273	10.1387	10.1115	7.17459	33.0043	36.4081	31.3349	68.7372	38.4379	22.396	38.8146	9.67912	61.1011	33.9829	67.2545	54.4301	91.9498	30.0937	6.4715	46.4496	8.325	38.2716	5.48593
CLIV_001246	NOB1	0.360619	0.276667	0.192425	0.990552	81.1821	35.5223	32.1203	78.3806	22.7968	23.2576	61.1661	30.9858	23.1925	47.9019	24.5703	50.6242	49.347	26.1149	12.5812	27.5349	24.2648	37.2973	43.1782	7.94799	33.3596	4.50119	38.2689	4.58787
CLIV_001983	DSCR3	0.589382	0.486566	0.225776	0.990552	49.4569	60.562	20.8292	21.437	129.243	26.0072	16.2601	53.2885	19.8033	28.4126	16.5543	28.7597	16.4723	17.2278	4.92823	108.674	27.276	42.2456	44.0986	12.0077	32.2834	10.1787	38.191	7.76896
CLIV_001985	PIGP	0.540023	0.332859	0.104722	0.990552	58.1052	41.0363	10.5825	95.0765	53.4255	47.3534	11.4962	48.8432	28.1614	28.4707	12.4328	28.4939	87.3181	12.6366	51.9383	17.5852	44.5966	7.37956	43.7867	8.63115	32.3169	8.5081	38.0518	6.04117
CLIV_013758	ZNHIT6	0.513756	0.399606	0.198563	0.990552	23.9622	82.5241	29.5899	33.8223	41.1594	45.8169	33.8479	56.3314	41.2334	21.902	42.4504	10.2497	32.3417	32.2169	44.4538	46.0548	58.592	6.28524	43.1431	5.85045	32.7274	5.77432	37.9352	4.18262
CLIV_005907	KLHL13	0.381873	0.310449	0.218672	0.990552	64.1807	41.793	15.9516	10.4042	77.5344	33.4321	32.2016	44.513	52.4575	21.5266	22.9906	36.8134	5.15131	39.8193	71.6309	15.0604	37.8612	56.6636	41.3853	7.1814	34.1686	6.9261	37.777	4.91812
CLIV_011928	OSTF1	0.382607	0.231761	0.0987648	0.990552	77.6883	34.8048	34.4126	25.6635	15.9357	61.2133	44.1098	40.6626	42.3127	62.8479	18.6539	21.2992	15.1618	16.0517	36.9418	61.1584	30.5189	40.2099	41.867	6.12889	33.6493	6.12581	37.7582	4.31985
CLIV_005610	PPIL4	-0.851982	0.49564	0.0856227	0.990552	43.1858	65.9859	30.902	1.28476	43.3522	37.9768	13.5823	19.0636	8.39819	34.1284	48.6949	54.6647	71.4211	65.297	31.8103	36.1166	19.613	54.0261	29.3035	6.85926	46.1969	5.65348	37.7502	4.77365
CLIV_006169	SLC35B2	0.495916	0.392283	0.206166	0.990552	30.1095	31.7114	72.5992	17.1195	30.2599	32.5422	50.7419	33.6276	86.857	32.4611	21.3472	55.3705	11.6952	61.4271	57.2513	13.2278	19.7141	20.1558	42.8409	7.6214	32.5167	6.68431	37.6788	5.07422
CLIV_010843	Protein of unknown function	0.541373	0.378572	0.152705	0.990552	11.936	17.1559	93.4031	39.9635	53.1182	47.8792	48.0018	47.404	28.1714	26.918	15.4944	12.0718	35.8025	46.967	75.7345	24.2756	42.3795	7.12463	43.0037	7.96962	31.8631	7.103	37.4334	5.35173
CLIV_013917	WBP2	0.410248	0.249193	0.0997009	0.990552	41.9352	35.3679	37.8102	25.8737	47.6516	27.0402	36.3792	62.2245	64.3881	24.8406	36.0375	47.4717	13.1937	37.3109	48.2029	24.4485	35.6461	26.7197	42.0745	4.59338	32.6524	3.81102	37.3635	3.11246
CLIV_006117	GPATCH11	0.423166	0.269699	0.116641	0.990552	42.9733	52.9899	26.0484	49.019	39.5581	23.3671	37.2344	32.7054	73.4696	49.6747	31.6149	42.0439	53.0942	18.8262	20.2081	45.6071	13.1772	20.7413	41.9295	5.10716	32.7764	5.04393	37.3529	3.65451
CLIV_008231	GGNBP2	-0.695857	0.489853	0.15545	0.990552	3.81502	12.5737	47.4733	7.57583	52.0195	33.0459	84.9535	16.5754	25.0009	21.6806	35.4652	26.1146	36.4178	10.241	76.7839	25.4828	82.3211	74.4738	31.4481	8.73836	43.2201	9.05032	37.3341	6.26716
CLIV_004515	MPHOSPH10	0.632794	0.503559	0.208882	0.990552	31.3918	53.0932	33.8972	115.347	5.53618	42.7735	17.4295	55.618	65.8783	40.9364	18.045	14.1431	20.0966	48.2383	17.1388	28.8985	44.8453	16.6359	46.7739	10.6494	27.6642	4.50491	37.219	6.06876
CLIV_002577	ppdpf-b	0.61543	0.352826	0.0811087	0.990552	37.8411	33.1896	150.246	15.5743	39.9904	49.4969	25.5799	14.7457	50.1639	31.5848	52.9091	26.5275	17.197	51.5734	22.1673	26.3637	17.4543	4.67189	46.3142	13.684	27.8277	5.27011	37.0709	7.45791
CLIV_009589	Protein of unknown function	-0.482497	0.285543	0.0910756	0.990552	35.3022	10.2794	27.8064	27.6099	26.1054	48.9505	14.2808	20.6372	77.194	31.0525	41.8794	21.6492	66.1053	73.6512	33.6501	27.1023	44.7833	37.1641	32.0184	6.79787	41.893	5.82091	36.9557	4.50329
CLIV_016997	PNO1	1.09908	0.668404	0.100107	0.990552	44.4291	33.6747	23.0418	133.789	47.6326	23.8208	24.1882	54.9465	75.6062	17.0992	25.4506	12.016	44.8831	0	21.2552	28.4841	26.5478	27.1123	51.2365	11.8254	22.5387	4.13328	36.8876	7.00247
CLIV_006362	MED22	-0.469218	0.388463	0.227092	0.990552	26.3585	67.6571	54.4414	0.390668	28.2326	19.9591	42.8622	25.7591	38.9923	23.9658	41.419	53.4157	8.01827	58.7565	31.8883	65.1127	42.797	32.3991	33.8503	6.6041	39.7525	5.98055	36.8014	4.38066
CLIV_014052	TMEM230	0.329709	0.265922	0.215023	0.990552	39.7328	32.9346	24.5362	47.05	29.8346	31.3955	51.3308	58.5403	47.1047	29.6639	28.3381	58.5265	47.902	42.4362	26.7943	27.6045	20.6012	17.6935	40.2733	3.79717	33.2845	4.48839	36.7789	2.97507
CLIV_014964	UBAP1	-0.594071	0.344226	0.0843806	0.990552	48.6304	35.0954	27.0728	3.48118	33.7927	20.4379	31.2644	54.8484	12.0445	40.1214	52.745	40.3919	6.67963	52.302	39.3759	72.2541	22.6489	65.9164	29.6297	5.4402	43.6039	6.79127	36.6168	4.54835
CLIV_000514	DCAF4	-0.743665	0.451131	0.0992617	0.990552	50.5051	12.5648	27.1855	23.4292	3.16941	43.4668	11.9738	30.6244	43.8371	23.2296	16.8455	50.3943	62.726	24.1324	15.4207	40.3725	57.0751	115.689	27.4173	5.44358	45.0983	10.5964	36.2578	6.16355
CLIV_017060	STAU2	-0.53284	0.434299	0.219861	0.990552	60.0187	30.3793	42.341	0.308657	34.5682	57.7672	18.1088	20.6118	15.8519	51.3059	44.1106	91.0309	4.28987	80.1079	14.5878	33.8578	42.5286	10.6791	31.1062	6.60989	41.3887	9.97566	36.2474	5.93717
CLIV_021371	Protein of unknown function	-0.821059	0.663494	0.215909	0.990552	51.3488	41.4607	23.5692	3.5046	39.9986	5.46911	5.89557	38.1209	8.3343	53.8696	54.2034	13.4999	48.2919	50.3472	0	15.4729	138.894	59.2579	24.1891	6.28567	48.2041	13.4469	36.1966	7.76678
CLIV_020883	LCMT2	-0.561897	0.364672	0.123358	0.990552	26.9166	42.9557	28.748	5.77292	30.2979	24.1063	3.08727	95.5728	18.2674	28.8638	31.3712	44.124	41.0775	53.2436	28.3519	3.48732	67.1899	77.4744	30.6361	9.09731	41.6871	7.43387	36.1616	5.85423
CLIV_017378	TMEM19	-0.824807	0.602842	0.171251	0.990552	26.1051	0.0810125	42.3717	3.47954	30.245	56.6865	20.3021	34.8953	26.0435	71.2623	43.7707	56.6141	7.77657	66.8351	39.9052	14.2201	56.7042	52.7809	26.69	5.90903	45.541	7.31885	36.1155	5.10345
CLIV_001165	LONP2	-0.260777	0.199518	0.1912	0.990552	25.4676	27.3355	63.4562	11.8202	49.6612	56.273	27.6206	26.5822	11.4867	23.0277	76.5862	44.8421	19.3131	46.9765	43.3045	47.1195	25.4913	23.4139	33.3004	6.25428	38.8972	6.08155	36.0988	4.28565
CLIV_003322	PLOD1	-0.751199	0.508014	0.139221	0.990552	5.44884	40.8061	74.7675	1.46886	14.5773	59.4739	9.63156	24.2791	34.6029	38.3987	90.2189	63.5356	17.3742	65.9375	54.2348	36.5328	12.4621	4.80199	29.4507	8.42477	42.6107	9.43814	36.0307	6.34089
CLIV_019150	Adprm	0.515044	0.328335	0.116729	0.990552	52.8949	39.0953	49.8783	39.8924	48.4905	9.18035	36.906	36.2726	52.914	60.7766	23.1048	46.6615	34.4256	28.281	10.5247	49.5672	21.563	7.15677	40.6138	4.52382	31.3401	6.04828	35.977	3.83242
CLIV_003132	TSSC4	1.14118	0.767546	0.137071	0.990552	61.7283	29.5833	30.4432	4.26932	40.7956	75.5369	33.3321	63.9701	59.1462	18.389	0.0750887	0	4.85181	24.464	18.5609	50.3881	19.6205	110.206	44.3117	7.48186	27.395	11.5588	35.8534	6.98687
CLIV_012689	MOCS2	0.607621	0.412267	0.140521	0.990552	66.7961	62.4535	40.1399	47.4133	16.2222	59.1925	14.2149	20.0329	50.5053	67.7512	36.0072	20.1291	6.57499	18.8158	59.7526	29.9813	6.97847	22.1325	41.8856	6.824	29.7915	7.17752	35.8385	5.0229
CLIV_009082	GLB1L2	-0.645014	0.477346	0.176616	0.990552	30.7598	52.359	8.86935	33.0462	42.4833	29.9042	1.44787	17.4182	22.7057	51.4932	9.01231	43.8055	48.9293	27.2646	20.3256	33.2763	28.6886	142.441	26.5548	5.31251	45.0263	13.0041	35.7906	7.17274
CLIV_007391	Protein of unknown function	0.34664	0.227811	0.128107	0.990552	30.0772	45.6795	53.0156	64.5943	30.0018	28.0326	28.0583	32.8721	48.8193	27.1323	17.6	25.1654	51.0067	37.7885	21.2209	30.7214	34.4689	37.2729	40.1279	4.43977	31.3752	3.37626	35.7515	2.90633
CLIV_001295	Galns	-0.685398	0.430501	0.111364	0.990552	63.4123	71.8987	7.45935	3.87562	11.5359	41.7339	17.9824	27.2746	16.5297	33.5761	56.6158	55.5831	7.44421	58.1357	48.9251	9.5146	55.2743	55.5159	29.0781	8.2215	42.2872	6.85662	35.6826	5.43434
CLIV_008863	TRIAP1	0.451131	0.336229	0.179682	0.990552	43.4976	50.1442	56.3811	56.6577	8.78007	30.9657	46.3233	31.501	54.5608	36.2558	39.462	33.1292	22.7882	33.1911	20.3841	31.2296	27.6793	18.8178	42.0902	5.27333	29.2152	2.41382	35.6527	3.21741
CLIV_005324	B9D1	0.444415	0.269884	0.0996228	0.990552	17.2356	55.1108	24.1438	20.117	35.807	44.4298	66.3272	53.1768	42.5584	14.1664	19.5388	41.8253	45.1362	10.5489	63.4472	40.9563	21.3659	23.5249	39.8785	5.65645	31.1678	5.83379	35.5231	4.08068
CLIV_018083	med10	0.53872	0.329677	0.102241	0.990552	35.3429	44.0941	38.2071	49.4385	51.3635	26.5707	18.9263	67.193	31.7869	9.60291	19.0545	30.6025	52.8247	21.8027	14.3352	35.6431	38.375	54.2229	40.3248	4.84523	30.7182	5.34094	35.5215	3.68686
CLIV_005686	cited2	0.457752	0.334905	0.171684	0.990552	29.9176	32.7152	10.3589	34.8472	62.4353	20.2048	36.6313	61.5058	84.9951	13.8414	19.7888	22.0346	47.4791	44.1954	33.6629	9.59526	26.5172	48.0541	41.5124	7.84652	29.4632	4.8607	35.4878	4.70964
CLIV_004636	CLN6	-0.79698	0.652302	0.221785	0.990552	16.7097	0.164317	35.7579	79.5045	0.595251	28.1231	34.0054	35.4268	35.7592	37.1512	39.4991	49.4725	30.3877	19.6609	80.6482	29.8104	57.7312	26.9288	29.5607	7.90195	41.2544	6.27092	35.4076	5.09467
CLIV_016353	UBA6	-0.667503	0.370038	0.0712506	0.990552	35.0215	50.546	38.6181	0.748864	35.4921	45.0165	1.31015	25.5572	3.26042	33.1039	68.9206	92.5744	1.74306	78.8354	86.5126	1.42322	8.95367	29.2678	26.1745	6.5182	44.5927	12.4502	35.3836	7.17344
CLIV_002869	NSRP1	0.66694	0.432549	0.123102	0.990552	27.079	16.679	26.2882	118.468	54.9153	38.972	23.0484	24.4976	40.8413	31.6518	8.85575	13.2472	41.3662	27.7896	10.8722	62.1574	62.3303	7.49171	41.1988	10.405	29.5291	7.27857	35.3639	6.31996
CLIV_015435	SERPINE2	1.21706	0.658306	0.0644906	0.990552	10.3022	12.1625	278.319	0.166374	0.605972	27.5385	13.7791	17.3585	34.0026	0.222997	151.164	1.49122	0	0	20.0367	39.5016	17.1738	9.81706	43.8039	29.5458	26.6008	16.1751	35.2023	16.4716
CLIV_013439	Isy1	0.556576	0.380125	0.143141	0.990552	15.1218	40.9856	37.3086	59.7832	42.5403	20.3381	79.9241	17.8007	58.4337	31.3015	23.4057	21.0812	21.6068	7.29582	44.1744	58.1502	13.3274	39.1964	41.3596	7.28532	28.8377	5.34164	35.0986	4.63767
CLIV_008303	SMTNL2	-0.441919	0.343265	0.197955	0.990552	57.5444	46.7451	26.1993	2.27008	62.9024	54.937	11.2032	12.2026	21.8962	33.6127	43.2952	58.7315	16.2506	44.4323	62.1149	18.3044	44.5159	14.3953	32.8778	7.62681	37.2948	5.95831	35.0863	4.72513
CLIV_018429	gyaR	0.590256	0.372433	0.112997	0.990552	26.8563	63.6957	74.6311	24.0389	20.8765	19.9539	51.4563	48.5079	36.3388	14.5038	59.1731	43.9745	36.6324	46.5711	28.2012	19.5905	12.6807	3.8141	40.7062	6.63368	29.4602	6.12339	35.0832	4.58659
CLIV_001354	MLYCD	-0.439294	0.34378	0.201307	0.990552	31.432	33.6026	7.83065	22.8814	59.9479	34.7301	18.3912	28.0845	28.2914	46.1261	30.4221	52.6288	73.9342	40.8896	13.344	52.2313	32.5723	23.2008	29.4657	4.73641	40.5944	6.05005	35.0301	3.96387
CLIV_015506	SNAP25	-0.505611	0.39945	0.205596	0.990552	24.4034	31.7934	4.95273	8.71575	59.6027	15.645	21.5624	57.6484	28.2651	9.59007	13.9373	54.5768	19.5665	52.9854	82.7539	85.9632	38.6663	19.6617	28.0654	6.45741	41.9668	9.66364	35.0161	5.88442
CLIV_018384	S100A11	1.06215	0.870063	0.222171	0.990552	14.3889	2.36697	322.11	0	10.5013	10.7849	52.4646	20.7855	24.6157	8.92955	109.185	12.789	0	21.4464	0	0	0.472788	13.0216	50.8909	34.2936	18.4271	11.6299	34.659	18.0011
CLIV_013543	PHAX	0.460641	0.293312	0.116303	0.990552	80.2137	19.3887	24.4077	22.4926	40.108	81.1503	24.6516	20.6896	30.5749	75.2895	37.0163	27.9908	6.85616	24.8287	65.6674	13.0875	11.5632	17.684	38.1863	8.29378	31.1093	8.0842	34.6478	5.68323
CLIV_009758	DOLPP1	0.537883	0.440281	0.221829	0.990552	49.2659	57.3504	9.54247	85.828	12.2225	37.2324	26.5623	33.9541	55.337	3.82699	26.9988	49.048	41.3393	13.2292	28.1612	39.7741	14.0027	39.7407	40.8106	8.02811	28.4579	5.13026	34.6342	4.85815
CLIV_006145	LRRC73	0.488524	0.316258	0.122419	0.990552	32.326	0.17652	27.6433	55.0577	27.8407	30.1864	104.388	49.2208	20.9863	25.117	29.9384	0	52.8857	54.9576	26.8337	36.0864	29.4445	8.47109	38.6473	9.74983	29.3038	5.98261	33.9756	5.66324
CLIV_014369	ATL1	0.546105	0.401929	0.174238	0.990552	26.978	83.7901	14.9283	25.6586	31.8746	39.1776	11.9587	77.3848	29.4163	29.7843	27.9441	30.2888	27.8395	5.04796	20.2872	4.01124	53.4674	65.3448	37.9074	8.53478	29.335	6.66393	33.6212	5.35435
CLIV_016824	TMEM5	-0.612094	0.480956	0.203138	0.990552	77.8539	36.8085	50.5929	7.4206	10.6728	1.86546	10.5812	35.5532	54.3032	50.0376	33.1784	25.4148	51.0441	28.8144	33.2113	34.0762	24.7041	38.5769	31.7391	8.66562	35.4509	3.20161	33.595	4.50371
CLIV_005388	WIPI2	0.561063	0.392571	0.152946	0.990552	21.5608	54.6896	33.1873	39.0203	46.6462	45.4923	33.5849	45.916	20.9371	35.2118	21.4144	16.3347	58.0948	35.1147	9.73473	24.3186	11.2259	51.8946	37.8927	3.86774	29.2605	5.7409	33.5766	3.51717
CLIV_002645	PMEPA1	1.18906	0.755762	0.115644	0.990552	9.53659	33.5538	102.882	32.4501	25.2006	54.1852	20.3798	36.4926	16.1071	29.0088	160.7	0.405494	39.4491	0.434075	10.2485	10.567	22.4318	0	36.7542	9.33502	30.3605	16.9339	33.5574	9.41158
CLIV_016094	Protein of unknown function	-0.706458	0.476034	0.137796	0.990552	16.9193	34.1819	5.34775	72.2419	5.77001	82.7567	19.5667	5.5008	9.50305	27.4644	34.7286	28.9877	25.6274	61.8509	97.4455	23.5973	9.18651	42.9351	27.9765	9.89065	39.0915	8.74796	33.534	6.54529
CLIV_018888	Golph3	0.311417	0.203952	0.126783	0.990552	53.8631	45.8388	21.4499	4.01555	41.2074	50.813	34.7073	45.4015	41.9673	51.8429	19.3962	37.2304	8.13589	30.4142	41.8055	35.7639	19.3949	17.304	37.696	5.26641	29.032	4.65155	33.364	3.56663
CLIV_015328	PCYOX1L	-0.555168	0.351258	0.113989	0.990552	28.1144	41.5655	11.6476	5.87456	26.7977	15.7224	52.3917	42.6186	15.0424	47.6063	26.0974	48.1141	5.88809	23.2002	56.6422	31.972	64.982	55.7227	26.6417	5.33998	40.025	6.42861	33.3333	4.36664
CLIV_018872	Cnot2	0.654263	0.47071	0.164545	0.990552	12.6574	79.8587	27.4366	13.4131	40.9478	51.9622	59.43	16.0666	60.1289	29.0805	31.2352	18.0564	1.54611	49.3732	23.478	22.4485	42.4204	18.8724	40.2113	8.07958	26.279	4.68894	33.2451	4.83608
CLIV_003517	IGFBP5	0.210164	0.17403	0.227189	0.990552	37.2826	34.9895	17.9392	35.7582	37.6415	48.6902	22.6145	17.2556	65.5829	25.1208	26.1812	20.7928	40.9383	37.1645	45.163	27.9908	13.0588	36.2371	35.306	5.12888	30.2941	3.44242	32.8001	3.05732
CLIV_012181	Protein of unknown function	-0.487014	0.352566	0.167174	0.990552	23.2914	46.5815	3.12611	11.795	15.5982	20.2977	44.3077	29.7246	26.3188	7.38915	1.9768	63.9916	67.9026	33.7923	38.2178	28.7648	44.9657	81.7139	24.5601	4.75385	40.9683	8.96567	32.7642	5.30946
CLIV_008682	MOB4	0.575293	0.320163	0.0723555	0.990552	44.2727	34.0572	34.351	67.1204	21.7765	24.7926	31.3345	31.2744	37.3032	56.054	35.4031	20.2872	24.12	45.0534	20.4943	15.4357	17.1204	28.4702	36.2536	4.43556	29.1598	4.60656	32.7067	3.21905
CLIV_018794	ZNF850	-0.428789	0.286055	0.133881	0.990552	21.125	40.7542	30.3446	8.23271	24.3762	52.4378	22.545	13.9266	45.3948	29.0554	18.2025	29.8564	36.9056	37.6487	49.844	36.9936	26.7962	64.1013	28.793	4.91773	36.6004	4.51856	32.6967	3.37504
CLIV_013530	ISOC1	-0.492524	0.34844	0.157504	0.990552	15.2981	21.6645	49.5438	2.27927	24.3832	34.0551	34.7639	32.7496	22.5169	107.18	38.5329	32.4597	5.71997	28.6268	21.792	43.2958	24.5152	48.8972	26.3616	4.48938	39.0022	9.52264	32.6819	5.33185
CLIV_012295	Protein of unknown function	-0.645757	0.497783	0.194539	0.990552	71.7176	64.6961	35.7632	0.576199	6.47931	58.3771	21.9522	1.33319	19.4748	38.6557	41.9711	56.0315	1.43721	52.334	54.4349	28.4561	18.1737	14.7945	31.1522	9.26989	34.0321	6.4922	32.5921	5.50076
CLIV_001122	Kiaa0141	-0.260965	0.16708	0.118309	0.990552	40.9949	24.5046	25.8178	14.5465	45.1541	27.61	27.8366	31.4577	26.1741	37.4404	35.9659	23.7429	32.6612	44.1619	41.5455	35.8514	49.0987	21.6455	29.344	3.02838	35.7904	2.97696	32.5672	2.20324
CLIV_010566	RABGAP1	0.674999	0.558889	0.227143	0.990552	70.3342	69.7978	25.9602	0.992276	53.2878	72.5228	14.1314	33.2085	9.82907	43.0385	21.4771	14.0589	4.5273	36.4241	80.145	29.2447	0.402008	2.62456	38.896	9.41019	25.7714	8.47095	32.3337	6.34451
CLIV_016686	DNAJC1	0.763092	0.465085	0.100847	0.990552	62.3318	53.8034	27.3918	58.5639	29.9838	53.4375	28.5996	14.8353	17.9677	55.2701	41.5324	3.65978	36.6329	35.7205	8.55533	28.2288	4.23752	20.6057	38.5461	6.12752	26.0492	6.0284	32.2977	4.43645
CLIV_016030	HIBADH	-0.485311	0.364063	0.182518	0.990552	21.0707	35.802	18.9202	12.4643	15.7194	8.18125	48.7807	32.9689	61.1354	62.1651	30.129	25.2764	43.0147	33.5833	42.4567	34.6877	21.9489	30.0145	28.3381	5.9275	35.9196	4.02378	32.1288	3.59472
CLIV_004666	UCHL3	1.05363	0.677207	0.119746	0.990552	5.28668	30.9872	41.2222	181.015	38.4291	23.2087	9.32674	81.518	9.26495	17.2417	16.021	50.3422	20.4551	0.549032	7.79974	28.7335	0.877186	15.4187	46.6954	18.5079	17.4931	5.10701	32.0943	9.96374
CLIV_012114	HUS1	-0.447702	0.350389	0.201346	0.990552	43.4714	62.2397	35.2009	2.35904	23.3158	33.8856	26.3334	32.2597	7.12688	43.8702	40.5889	16.6011	13.4504	34.5768	63.195	42.9537	39.2583	13.0625	29.5769	6.02292	34.173	5.60809	31.875	4.03066
CLIV_001405	NUP93	0.54755	0.416793	0.18894	0.990552	26.5456	74.4241	19.7917	3.90395	21.319	54.2279	14.903	53.9743	81.376	32.1259	16.4412	21.5311	4.13785	18.1615	27.9146	60.4601	28.072	12.3304	38.9406	9.24645	24.575	5.33893	31.7578	5.46431
CLIV_012266	ANKMY2	0.512932	0.344422	0.13642	0.990552	47.3138	19.43	29.408	70.9339	45.4498	46.4561	19.1093	23.3663	36.6009	22.3726	33.6738	24.3251	17.5032	52.8942	22.1932	27.4226	19.922	12.7421	37.5631	5.63755	25.8943	3.90774	31.7287	3.61573
CLIV_000201	SUCO	0.429118	0.35083	0.221273	0.990552	71.4779	65.9583	17.5188	5.2654	55.8783	20.832	16.7179	8.39078	28.3878	44.0623	19.7136	104.458	1.64881	32.4747	28.1113	17.8351	1.64969	28.0531	32.2697	8.44454	30.8896	10.2804	31.5797	6.45556
CLIV_006371	CACFD1	-0.41474	0.245743	0.0914693	0.990552	46.2368	35.9799	11.5908	10.8666	55.643	29.152	14.4326	14.6041	26.1151	53.6817	21.2368	36.9522	27.0632	38.6864	41.8138	24.9087	10.7704	65.919	27.1801	5.38202	35.6702	5.65943	31.4252	3.9258
CLIV_002096	CADM2	-0.518925	0.410541	0.206229	0.990552	18.8037	96.5446	5.00779	1.31157	26.811	53.8366	20.9415	22.1642	18.5287	38.8926	19.1709	92.8011	7.94424	24.9403	16.3417	64.5576	19.6033	16.5506	29.3277	9.75428	33.4225	9.29211	31.3751	6.55362
CLIV_018293	Pou3f2	0.822955	0.490389	0.0933145	0.990552	21.8129	7.97389	5.75001	41.729	44.0279	30.5073	45.1838	33.0601	117.632	10.7183	6.7794	2.43864	0.417319	13.2827	46.223	37.2735	33.9348	65.7633	38.6308	11.0074	24.0923	7.56609	31.3615	6.71467
CLIV_004811	MRPS31	0.788859	0.488971	0.106678	0.990552	59.5086	14.9578	31.1625	34.9068	34.7725	67.8052	14.1002	22.8416	37.7489	8.94094	24.3621	8.27788	15.059	14.2022	28.8772	45.5841	95.7371	5.05631	35.3116	6.10628	27.3441	9.53365	31.3278	5.5761
CLIV_011491	prmt10	0.807859	0.474284	0.0885078	0.990552	31.0061	59.2753	30.404	2.05354	28.8562	40.6435	49.9352	22.5856	55.5945	56.4567	11.2248	34.6064	0.834791	34.3408	10.4424	51.8909	35.6694	3.48648	35.5949	5.98558	26.5503	6.90496	31.0726	4.56633
CLIV_006142	DLK2	-0.481321	0.389348	0.216376	0.990552	33.4812	24.207	2.93151	16.344	64.4788	26.2951	18.5768	27.8359	26.2785	31.2216	32.5079	18.5416	31.6562	50.2412	16.3626	35.263	44.2921	57.753	26.7143	5.55183	35.3155	4.5421	31.0149	3.63244
CLIV_004127	NUP35	0.594887	0.323812	0.0661899	0.990552	31.4268	38.4478	17.2105	15.2252	61.3094	58.4306	20.3583	62.0613	36.3569	20.0854	15.3132	11.6958	17.7619	16.8541	18.6392	31.9689	52.4958	32.0125	37.8696	6.28906	24.0919	4.25005	30.9808	4.04328
CLIV_020708	KPTN	0.442506	0.307622	0.150301	0.990552	18.3821	15.2246	24.601	33.9675	53.0497	22.1245	51.4062	56.2539	40.5555	24.7529	18.0702	7.57468	32.0178	27.2671	29.3754	14.5098	61.9925	24.4527	35.0628	5.29638	26.6681	5.10855	30.8654	3.71177
CLIV_016995	C1D	0.692365	0.389108	0.0751799	0.990552	36.8955	35.585	23.0182	87.23	16.335	32.7065	43.6972	15.815	45.0105	43.2328	17.1581	11.7031	24.9568	53.9689	16.6557	28.6877	9.74846	12.9682	37.3659	7.19052	24.3422	5.09172	30.854	4.55632
CLIV_015219	UBE2E2	0.562149	0.356529	0.114858	0.990552	56.6858	17.4982	77.1841	43.9221	22.1443	47.1105	31.2103	8.75813	29.1976	35.6721	51.1492	16.6876	13.7066	23.5737	35.9968	26.1265	12.6026	5.20864	37.079	7.1155	24.5249	4.80438	30.8019	4.43417
CLIV_007167	CEP41	1.01024	0.78327	0.197131	0.990552	10.896	34.4249	27.0251	101.097	51.432	29.811	25.6749	50.4583	13.6821	43.6903	35.9591	13.569	2.04581	29.4814	61.8708	16.6235	0	0.588458	38.2779	9.12441	22.6476	7.21478	30.4628	5.9523
CLIV_002449	Elmo2	0.483254	0.326945	0.139383	0.990552	54.4913	38.1014	31.2004	9.59669	17.3238	31.3805	17.6587	22.7149	74.8145	40.8997	27.1236	12.5153	4.97233	10.7687	26.4255	10.7661	81.3139	36.2483	33.0314	6.84836	27.8926	7.85628	30.462	5.09375
CLIV_001866	MPHOSPH9	-0.799919	0.610417	0.190045	0.990552	25.525	37.1643	8.3882	28.3	29.6832	25.5135	22.1444	22.972	0.0502857	19.3035	32.3154	83.5479	22.6196	40.6737	53.5083	23.5419	45.8366	27.1549	22.1934	3.76598	38.7224	6.79467	30.4579	4.26823
CLIV_002974	Toe1	-0.735569	0.407504	0.0710658	0.990552	14.7946	48.3524	16.1123	1.50362	25.1573	39.1683	5.28663	43.1755	17.1531	10.5584	21.1247	32.6265	15.7975	55.8781	41.5595	12.9727	40.1086	103.551	23.4115	5.57668	37.1308	9.72746	30.2712	5.68768
CLIV_006619	TBCCD1	-0.892013	0.48562	0.0662317	0.990552	7.9531	37.0963	14.1828	3.21323	37.6892	32.1115	1.82634	25.4339	33.9166	36.3929	20.4856	18.5187	17.3749	18.5258	123.134	29.2288	12.9151	71.3585	21.4914	4.92458	38.6594	12.1085	30.0754	6.67372
CLIV_015163	Prr5	-0.573148	0.392357	0.144075	0.990552	12.8058	40.5454	58.0913	7.60672	25.5601	46.042	0.515326	16.3319	40.9978	39.0294	32.0598	63.6788	26.005	16.2014	22.8213	3.72782	34.9397	53.9124	27.6107	6.56191	32.4862	6.13362	30.0484	4.39694
CLIV_004491	Irf6	0.979565	0.761186	0.198132	0.990552	8.65727	0.286078	102.042	17.6736	53.9155	39.9711	58.9132	53.0406	31.6497	27.578	55.5425	1.34603	32.5045	0	26.1974	1.55115	17.3297	9.61931	40.6832	10.3375	19.0743	6.13616	29.8788	6.39301
CLIV_002560	Prpf6	-0.516416	0.427016	0.226524	0.990552	49.9938	13.6122	35.7192	1.38243	50.8144	67.2918	3.61851	29.3408	0.329354	54.7576	30.3582	39.2645	9.52151	71.667	43.2778	2.45644	29.9387	3.98499	28.0114	8.23701	31.6919	7.85315	29.8516	5.53846
CLIV_001993	MORC3	0.71038	0.42807	0.0970156	0.990552	11.0208	23.9623	38.695	57.5366	51.7475	31.1112	28.215	19.4648	67.7834	44.3982	10.3368	14.2742	14.7797	40.1845	21.1029	35.165	13.5862	13.8831	36.6152	6.29444	23.079	4.37881	29.8471	4.06552
CLIV_000084	DBT	-0.546166	0.340895	0.109121	0.990552	8.09188	61.0095	43.9993	5.38208	16.7427	11.3171	33.3496	25.0686	17.4113	37.0823	38.577	49.0614	8.43217	41.2483	9.54354	31.6909	29.7907	69.4326	24.708	6.13545	34.9843	6.27104	29.8462	4.43435
CLIV_015852	Rab33a	-0.482405	0.376819	0.200474	0.990552	44.5644	13.8878	23.899	78.9914	17.4685	9.17994	11.788	26.6421	10.8534	23.6621	13.6238	65.6259	48.7445	31.0816	21.9758	29.0666	35.8703	28.6208	26.3638	7.5371	33.1413	5.19467	29.7526	4.51568
CLIV_015322	ubtd1	-0.44729	0.349483	0.200593	0.990552	17.5536	2.39996	4.77678	46.592	30.104	41.1158	36.2061	14.2948	60.9632	34.4854	14.0487	10.7479	22.5708	42.2147	38.6048	19.7691	36.574	62.0371	28.2229	6.63243	31.2281	5.38043	29.7255	4.15869
CLIV_009252	ORC4	-1.07182	0.758633	0.157704	0.990552	11.8952	18.359	12.4603	90.6993	0.0646235	22.2985	0.0272883	26.6966	19.7272	17.3292	47.6305	26.7107	11.8097	20.1522	44.4759	53.7392	46.9044	59.8649	22.4698	9.06401	36.513	5.86784	29.4914	5.5075
CLIV_010292	PAK1IP1	0.597191	0.34088	0.0797891	0.990552	37.872	26.6086	21.6397	18.9849	54.5985	27.8337	18.103	49.939	52.717	49.5523	9.70128	32.5041	10.4275	15.6169	13.4672	38.0674	29.2271	23.2626	34.2552	4.95351	24.6474	4.59031	29.4513	3.4769
CLIV_004314	SPATA7	-0.698576	0.460858	0.129566	0.990552	21.6941	43.9125	3.37402	22.8872	19.585	5.70399	26.0892	21.2898	24.94	17.9479	33.9203	50.754	38.5007	13.2601	29.1188	45.7689	6.47439	103.102	21.0529	3.93904	37.6497	9.5481	29.3513	5.39931
CLIV_013003	PET112	0.711438	0.51459	0.166808	0.990552	46.4695	53.1948	19.7769	18.0876	32.7612	29.128	36.8047	12.9509	50.3439	1.07999	10.7344	19.027	92.825	25.1726	14.381	19.9422	22.0314	21.9101	33.2797	4.88491	25.2337	8.7938	29.2567	4.97616
CLIV_018307	UFL1	0.441007	0.272148	0.105132	0.990552	47.8161	53.0311	16.0558	14.6901	45.7587	45.5796	29.1282	18.4116	33.9586	20.9138	23.6469	42.7954	17.2557	35.56	17.1977	29.796	21.9808	10.6767	33.8255	4.98156	24.4248	3.33721	29.1252	3.12396
CLIV_015340	Echdc3	0.77423	0.625703	0.215948	0.990552	45.822	2.738	183.919	0.739004	22.2635	2.12178	42.0917	30.5952	7.33438	11.1743	80.6514	1.49994	26.4523	35.9892	2.18005	0.792955	25.9211	0.856505	37.5138	19.1956	20.6131	8.72467	29.0635	10.4312
CLIV_011267	UPF0538 protein C2orf76 homolog (Pongo abelii)	0.493015	0.381953	0.196782	0.990552	33.3866	10.8451	39.7512	93.3838	35.3345	25.3795	20.9784	39.8935	21.3966	22.7578	22.0609	14.4908	12.6342	18.1184	17.0454	31.8908	48.6975	14.9775	35.5944	7.91657	22.5193	3.80382	29.0568	4.54587
CLIV_006508	IPPK	-0.916604	0.549876	0.0955282	0.990552	34.9035	42.4931	18.1712	8.51452	41.7954	38.3748	1.08106	6.14972	1.94129	41.4266	32.4794	42.4759	12.3715	28.3253	43.3152	34.0882	15.8715	78.1935	21.4916	5.92996	36.5052	6.39151	28.9984	4.60445
CLIV_001946	CNIH4	0.750107	0.433269	0.0834035	0.990552	23.8965	25.5732	22.6148	82.5152	29.8546	37.4302	19.5073	26.6529	65.8485	14.1721	28.5534	21.4141	9.35354	6.13148	20.8234	29.6884	28.4174	27.359	37.0992	7.33834	20.657	2.95915	28.8781	4.32515
CLIV_008642	MDH1B	-0.857509	0.491013	0.0807397	0.990552	21.3677	22.9231	1.02028	21.6579	29.6682	12.2566	38.5127	6.69645	3.34129	62.2565	0.189666	48.1454	56.1792	15.7059	9.11392	97.3723	23.2696	49.8929	17.4938	4.19576	40.2362	10.2884	28.865	6.05431
CLIV_011437	NPLOC4	-0.320782	0.204461	0.116668	0.990552	29.1545	35.1025	10.1642	25.2853	10.7739	40.4119	22.1459	29.2816	22.5008	25.5422	11.0768	67.8107	37.3355	27.9921	32.0637	26.4666	39.2748	27.1661	24.9801	3.35851	32.7476	5.14822	28.8638	3.12691
CLIV_000162	RGS5	-0.974012	0.6321	0.123338	0.990552	10.5226	10.3611	35.9741	5.00687	5.26289	0.0341442	5.13328	19.3241	19.4517	5.14543	280.817	6.66275	15.584	18.445	22.8563	4.6591	15.7194	37.281	12.3412	3.67494	45.2411	29.6443	28.7912	15.0289
CLIV_005699	HDAC1	-0.34419	0.23539	0.143683	0.990552	46.9939	6.15169	25.2209	13.7844	44.0668	38.05	12.0478	9.86376	33.1911	64.85	32.1243	20.5342	16.0044	34.7915	37.9545	13.2429	11.5701	57.695	25.4856	5.21817	32.0852	6.3891	28.7854	4.08072
CLIV_005300	Fahd1	0.454656	0.352325	0.196896	0.990552	26.147	13.5946	35.6194	83.8156	13.9023	23.7085	49.3669	34.2858	21.3228	30.0994	9.76446	20.0412	42.3066	25.1688	23.2926	23.7055	15.1599	23.9325	33.5292	7.32863	23.719	3.05062	28.6241	4.03019
CLIV_007149	COL3A1	-0.31838	0.193737	0.100308	0.990552	39.0286	28.3106	8.4024	10.8753	33.4382	31.8277	23.0922	39.3816	21.9159	25.5457	16.6168	40.7243	20.5432	42.6113	37.751	25.6032	36.2901	30.5521	26.2525	3.73875	30.6931	3.06729	28.4728	2.4068
CLIV_013171	Top3b	1.31717	0.809572	0.103737	0.990552	50.4347	39.8862	53.4684	3.29939	69.1261	40.2213	21.6571	48.9524	10.9902	20.9798	17.3778	0.13247	4.88724	48.4997	46.1596	0	36.1721	0.0379695	37.5595	7.15909	19.3607	6.64982	28.4601	5.22826
CLIV_014190	Iws1	0.54091	0.427437	0.205702	0.990552	18.0871	39.6349	20.2935	45.7217	17.3743	60.9726	42.6614	28.3866	16.7165	12.2025	23.871	52.7407	26.0106	20.2864	39.5722	2.88593	13.1025	29.0384	32.2054	5.25785	24.4122	5.01936	28.3088	3.65046
CLIV_010287	CAP2	1.40897	0.785159	0.0727334	0.990552	52.6368	21.9883	18.1472	111.889	58.524	36.8009	25.708	6.41556	31.9987	18.3279	21.2504	28.2146	16.4228	16.5982	7.84242	0	36.1277	0	40.4565	10.4598	16.0871	4.02479	28.2718	6.18772
CLIV_000512	Rbm25	-0.403076	0.226746	0.0754602	0.990552	26.3381	24.1129	30.5864	20.3573	13.8222	30.7744	24.1143	30.069	15.6763	15.6694	34.4056	38.5434	42.6023	24.0866	27.8519	38.0473	37.2719	34.2641	23.9834	2.10072	32.5269	2.82479	28.2552	1.99732
CLIV_006815	FXYD2	0.688742	0.463491	0.137283	0.990552	30.4527	26.57	48.2847	59.1888	35.5686	17.2052	12.1589	20.7773	46.0985	12.6752	2.61163	78.9676	23.7851	31.6789	13.4946	18.9316	16.3564	12.5864	32.9227	5.24225	23.4542	7.44258	28.1885	4.56268
CLIV_014303	SIRT6	-0.693567	0.476204	0.145268	0.990552	29.0445	11.2548	20.848	0.661107	17.3135	26.7729	23.3056	36.1992	34.4996	16.0331	29.7755	54.2077	15.9067	41.7735	36.6615	9.85373	45.8584	56.1656	22.211	3.7743	34.0262	5.7238	28.1186	3.62125
CLIV_012560	TSN	-0.763016	0.535105	0.153892	0.990552	39.8702	22.6417	20.5819	5.60265	18.2066	0.254855	11.7655	52.248	37.8811	37.5114	35.8025	71.0055	11.9492	21.075	18.6232	42.363	12.6182	43.8808	23.2281	5.69625	32.7588	6.33071	27.9934	4.28959
CLIV_007357	ogdhl	0.382898	0.301485	0.20407	0.990552	58.5195	37.6472	8.88613	5.44243	81.4832	36.5744	21.4275	7.37351	13.9111	58.4227	15.1724	32.6437	7.21696	29.6599	63.7352	15.8782	3.19643	3.49395	30.1406	8.7071	25.491	7.57316	27.8158	5.62593
CLIV_019766	CDV3	-0.683146	0.40408	0.0909096	0.990552	10.304	37.7911	62.7235	6.11439	15.0355	57.8988	27.5135	8.24487	3.17389	27.8343	37.2826	67.0427	8.50991	57.2316	29.5602	16.8279	8.09319	18.9261	25.4222	7.5487	30.1454	6.88125	27.7838	4.98772
CLIV_017457	Eif2b4	1.09085	0.79637	0.170755	0.990552	37.6985	10.7869	5.22486	197.662	21.2634	13.9391	21.9711	36.4608	0.103364	6.96296	6.83028	0	28.6306	2.1806	27.6669	8.26436	10.1346	63.5821	38.3456	20.3648	17.1392	6.72371	27.7424	10.716
CLIV_011583	Ctbp1	0.673178	0.415184	0.104933	0.990552	24.2351	34.7216	95.0138	14.9536	48.9562	24.3566	21.6564	7.34433	26.5218	12.9026	54.1086	15.8025	4.60513	8.58892	52.4112	11.9325	22.6856	17.3543	33.0844	8.66769	22.2657	6.10349	27.675	5.30697
CLIV_002421	LYAR	0.614927	0.478136	0.198411	0.990552	9.09833	43.7614	28.9416	126.149	28.4393	28.0449	18.2733	10.5989	32.5907	19.545	17.8271	31.4353	17.2842	12.8378	12.123	21.1417	32.6529	6.76174	36.2108	11.8156	19.0676	2.85103	27.6392	6.25166
CLIV_005060	ZDHHC20	-0.524923	0.287915	0.0682746	0.990552	20.2389	10.9881	17.2368	20.9103	24.3774	19.7743	26.5461	20.9466	23.6834	41.1463	24.771	16.8361	62.9547	38.5543	7.53924	62.4958	22.2817	36.0532	20.5224	1.50834	34.7369	6.38878	27.6297	3.62085
CLIV_009892	GK5	1.18257	0.709394	0.0955114	0.990552	12.8327	0.440859	209.253	0.882248	0.379641	44.9284	69.2885	1.77612	13.6356	14.1186	91.4057	0	3.21489	0	19.7938	1.77612	12.3822	0.744451	39.2686	22.6945	15.9373	9.73789	27.6029	12.3087
CLIV_017061	STAU2	-0.50272	0.341137	0.140573	0.990552	58.0144	23.5066	41.0754	4.76247	30.6024	29.8186	5.44001	10.818	9.03119	30.4716	46.6935	55.4835	11.3996	60.7499	12.4534	8.93472	37.972	16.22	23.6743	6.05263	31.1531	6.68013	27.4137	4.46567
CLIV_014016	WASF1	-0.466157	0.385877	0.22703	0.990552	26.0579	26.4636	4.60902	40.2394	40.2632	33.2519	13.9906	6.32609	24.6236	41.6639	16.3112	28.2321	17.4893	32.1005	49.6034	47.3785	24.78	14.1123	23.9806	4.43011	30.1857	4.49251	27.0831	3.15165
CLIV_005674	ADAT2	0.575794	0.314211	0.0668761	0.990552	34.2501	40.0486	26.0759	0.223488	28.674	20.5687	37.8751	36.0287	58.6593	54.2558	34.1096	30.1521	0	21.198	17.1946	17.0563	14.7893	15.2948	31.3782	5.28941	22.6723	5.108	27.0252	3.71979
CLIV_004341	ZC3H11A	0.400769	0.241026	0.09636	0.990552	26.4333	32.26	19.204	29.5119	35.9864	19.4891	29.4427	49.271	33.8746	13.7172	22.7586	15.4021	23.6921	23.9969	28.1591	33.4959	20.6409	28.1675	30.6081	3.0375	23.3367	2.08652	26.9724	1.9932
CLIV_010378	HBS1L	-0.734379	0.501128	0.142797	0.990552	30.6891	13.8643	21.8791	0.350088	21.6274	52.9831	25.0616	17.8894	13.7639	24.8538	34.1241	16.445	29.6957	14.7712	42.2499	37.6776	30.2169	57.3424	22.012	4.80829	31.9307	4.3817	26.9714	3.37701
CLIV_000080	Hiat1	-0.507384	0.414373	0.220778	0.990552	26.2736	39.1171	21.8024	4.23798	21.5246	51.6374	9.78115	26.2306	3.77417	31.7232	44.7055	49.5203	6.34569	32.2766	55.074	23.1184	6.23858	30.0025	22.7088	5.27079	31.0005	5.76945	26.8547	3.92173
CLIV_014411	TMEM171	-1.14145	0.914965	0.212202	0.990552	36.5866	0	5.87118	113.794	0	2.93378	8.94274	0	16.2811	39.3883	1.72877	16.2943	86.4366	16.0189	30.5979	57.5885	31.7978	15.4554	20.4899	12.3025	32.8118	8.62885	26.6509	7.4407
CLIV_011141	SNRPC	0.332232	0.256392	0.195045	0.990552	29.7763	37.4053	37.6965	32.6473	36.299	53.0243	8.15762	4.04047	10.3826	24.928	16.9945	57.101	20.3629	53.3476	40.4503	4.16678	3.74685	8.13211	27.7144	5.5022	25.47	6.79729	26.5922	4.25073
CLIV_002954	TSPAN1	1.45405	0.90617	0.10858	0.990552	0.0493247	0.163101	214.553	0	0	2.73918	190.655	0	0	0	63.2878	0.0370267	0.0185147	0	4.35103	0.0201921	0	0.0721963	45.3511	29.7861	7.53186	6.98582	26.4415	15.533
CLIV_004288	CCDC88C	0.826539	0.571095	0.147816	0.990552	21.4016	46.4361	6.01677	43.9335	35.7593	30.448	23.451	46.4525	21.7201	10.6918	3.18695	44.8062	29.6206	20.7271	45.3687	19.6806	24.5145	0	30.6243	4.60285	22.0663	5.40496	26.3453	3.59664
CLIV_019797	UPF0711 protein C18orf21 homolog (Bos taurus)	-0.68869	0.411541	0.0942405	0.990552	41.3895	58.8688	23.5462	2.54516	9.0551	35.4407	16.444	5.27674	17.3767	12.1622	28.3347	48.8006	19.9201	35.8287	40.4601	19.5097	21.6876	37.5249	23.327	6.21426	29.3587	3.9991	26.3429	3.65847
CLIV_015139	TTC38	0.379293	0.256593	0.139357	0.990552	25.3355	36.3268	49.5611	8.26988	32.3364	54.1182	4.61929	31.25	24.5393	15.6234	62.4044	21.6236	6.84789	22.7114	31.2005	11.1634	22.7015	10.4667	29.5952	5.49982	22.7492	5.5702	26.1722	3.88676
CLIV_016012	CBX3	0.408911	0.295152	0.165924	0.990552	27.9111	15.6574	38.9302	36.9705	25.2971	33.286	24.4158	30.4941	27.7808	35.2049	31.5483	25.9814	18.3571	10.0662	16.235	27.6874	15.6066	24.4782	28.9714	2.35158	22.7961	2.74867	25.8838	1.90779
CLIV_016475	AVL9	-0.855558	0.52144	0.100847	0.990552	42.5808	9.6988	16.4378	0.478207	2.9509	47.1963	4.12445	36.2826	40.4926	37.6403	20.1646	16.392	46.1502	16.96	30.3123	16.0678	41.2666	38.2193	22.2492	6.38105	29.2415	4.00464	25.7453	3.75141
CLIV_002402	C1QTNF7	1.31712	1.06842	0.217659	0.990552	0.0333324	0.112942	175.346	0	0	15.7953	175.16	0.460731	0	2.61789	89.4839	0	0	0	0	0	0	0.483173	40.7676	25.473	10.2872	9.90371	25.5274	13.7629
CLIV_006966	SNX11	-0.836234	0.672003	0.213356	0.990552	13.9807	24.3521	17.2456	14.4271	35.9626	8.37357	11.6631	22.9579	0.0284367	11.9668	16.2293	11.8491	44.1166	21.2273	65.1223	27.5396	61.1824	50.422	16.5546	3.44414	34.4062	7.0463	25.4804	4.37721
CLIV_012778	EPYC	-1.03907	0.715415	0.14639	0.990552	25.4088	54.7213	1.49503	1.32117	0	1.74594	51.1134	8.32092	24.1472	34.8502	11.2298	54.9183	33.4619	0	15.8556	115.421	24.1427	0.0390862	18.6971	7.232	32.2132	11.9568	25.4551	6.97363
CLIV_012533	Osbpl6	0.723473	0.432823	0.094619	0.990552	53.3576	39.467	39.1619	1.03404	24.7818	51.0227	15.3166	38.5965	17.9107	11.4303	36.2517	53.2258	2.19003	29.5427	9.01681	22.9038	4.48206	7.40582	31.1832	5.83382	19.6054	5.74559	25.3943	4.21267
CLIV_000116	CLCC1	0.998868	0.616636	0.105261	0.990552	37.8104	38.6636	37.4152	6.02234	27.4554	46.2799	29.2551	40.7779	35.2104	20.65	17.172	22.7435	18.9931	13.7826	42.8347	15.3562	0.0411118	6.52108	33.21	3.88839	17.566	3.95342	25.388	3.29152
CLIV_016199	CDKL2	-0.500443	0.367356	0.173108	0.990552	5.11193	13.5748	13.2324	3.12453	32.7439	26.144	50.3244	18.4042	39.914	25.8759	16.4753	36.2344	10.2825	9.54518	35.5432	40.2512	24.3353	55.2066	22.5082	5.3434	28.1944	5.02757	25.3513	3.62505
CLIV_007077	ELL	0.81798	0.591265	0.16653	0.990552	24.4359	44.5071	11.0019	3.72576	24.4473	37.6802	13.6584	65.6265	21.3549	13.088	24.6432	33.5272	0.512805	12.5742	0.253506	33.1177	87.7173	3.12208	27.382	6.38123	23.1729	9.15082	25.2774	5.4355
CLIV_007692	LARP7	-0.550573	0.418982	0.188821	0.990552	29.8914	25.0296	26.1113	28.0215	9.10358	6.20219	14.9141	33.9755	11.5866	32.1072	32.819	20.0922	28.9499	24.8828	55.5744	39.4382	11.0931	25.0152	20.5373	3.38154	29.9969	4.18876	25.2671	2.85217
CLIV_003016	ELOVL1	1.19763	0.755666	0.112996	0.990552	14.8531	11.5943	141.01	12.7943	13.0238	12.0633	8.98417	29.0682	37.4106	0.0221262	79.2243	12.0587	3.64167	4.91374	2.31421	0	22.4902	48.493	31.2002	14.084	19.2398	9.1215	25.22	8.26761
CLIV_010116	MXD4	-0.210727	0.169214	0.21301	0.990552	16.9331	36.0294	28.0142	25.2969	18.5801	22.2789	24.0103	4.33609	32.1554	20.5821	35.0044	39.56	36.9641	25.3688	22.5179	14.4846	5.98045	44.9972	23.0705	3.09611	27.2733	4.26017	25.1719	2.60492
CLIV_008508	PROSC	-0.400589	0.305292	0.18947	0.990552	6.4662	37.2883	28.9743	12.6742	29.363	13.1391	30.5508	26.2259	13.1819	15.5546	24.8341	28.0687	24.0519	18.2052	53.0817	32.7419	31.9116	22.4567	21.9849	3.55923	27.8785	3.67785	24.9317	2.58346
CLIV_014024	CDK19	0.571456	0.355161	0.107615	0.990552	25.1687	20.5968	28.0068	23.9905	43.7844	39.4669	28.6925	20.4575	24.5422	27.205	8.35808	28.4762	14.7418	29.3088	37.7294	11.0459	24.3527	12.7616	28.3007	2.70814	21.5533	3.37007	24.927	2.25111
CLIV_019804	PLEKHA5	-0.508915	0.356457	0.153377	0.990552	20.5767	31.119	6.79596	19.4531	17.2561	38.181	15.0634	26.7911	10.5885	41.2897	21.2749	38.9457	14.0715	51.6464	25.819	31.9524	13.5255	24.3088	20.6472	3.31659	29.2038	4.2903	24.9255	2.82769
CLIV_001722	XBP1	0.648248	0.357797	0.0700206	0.990552	26.0072	12.2419	71.4679	24.8977	17.7355	17.3234	61.1227	24.1192	22.2955	17.0973	36.5588	20.6899	9.64334	9.15015	19.7863	13.4211	21.4872	23.4979	30.8012	6.91698	19.0369	2.78264	24.9191	3.88777
CLIV_004474	PFKFB2	0.868161	0.572456	0.129379	0.990552	34.8136	50.5321	58.9916	12.0599	44.6426	36.0945	7.46942	6.64079	15.913	30.0806	31.7125	7.75475	4.68924	51.8873	33.0049	11.3806	0.0207648	9.93255	29.6842	6.57169	20.0515	5.75409	24.8678	4.39508
CLIV_016145	ST6GALNAC6	-0.597181	0.433343	0.168179	0.990552	32.8924	31.0778	22.143	6.78898	33.2024	28.5487	0.735408	13.9775	28.4175	25.9347	25.3504	14.5706	27.1865	43.8418	24.3862	9.05082	26.3142	52.9148	21.976	4.01135	27.7278	4.46951	24.8519	2.9955
CLIV_013807	ANKRD22	-0.699176	0.564702	0.215666	0.990552	29.1075	37.6263	1.47689	38.3051	24.9311	19.1676	0.847704	20.1505	11.0587	16.6789	17.1136	22.4762	47.0776	21.7812	17.2646	49.4464	50.2567	22.3064	20.2968	4.62903	29.378	4.95214	24.8374	3.46769
CLIV_006456	WDR82	0.577189	0.341267	0.0907774	0.990552	27.2693	41.0476	37.2774	23.7401	26.3023	37.7939	15.4649	18.7848	16.0144	21.1548	45.2155	34.9318	13.6505	23.3832	18.6638	2.33731	35.7849	7.0495	27.0772	3.23143	22.4635	4.69617	24.7703	2.8212
CLIV_019902	ilvbl	0.521658	0.400642	0.192897	0.990552	40.8174	33.0142	30.6037	18.8308	60.7719	10.0748	39.432	10.2232	19.1203	18.6315	11.4663	18.8369	29.4201	31.7252	9.47812	6.94642	19.9617	35.6304	29.2098	5.51258	20.233	3.38952	24.7214	3.32243
CLIV_003281	ARL14EP	-0.309481	0.235367	0.188548	0.990552	29.4283	46.5556	31.719	11.0823	9.87007	19.0127	31.4288	6.56004	8.90404	55.3933	26.6902	32.7398	12.7106	13.4097	45.831	42.8841	6.49571	12.2741	21.6179	4.60277	27.6032	5.85593	24.6105	3.68515
CLIV_007393	PLXNA1	-0.685259	0.507157	0.176638	0.990552	32.2373	27.9622	12.8473	3.45187	46.3945	48.5778	12.0485	4.43731	0.473136	18.3447	26.2024	23.8619	8.13202	52.106	34.3588	40.5578	13.8858	36.4392	20.9367	6.15803	28.2098	4.65114	24.5733	3.84587
CLIV_010033	UVRAG	0.789994	0.558819	0.157454	0.990552	39.4325	45.9539	30.2079	1.94269	30.3278	47.8079	9.81973	43.5364	29.5217	9.41182	28.0406	10.1329	6.12401	49.8131	14.8283	10.4113	0.372649	34.1022	30.9501	5.31058	18.1374	5.30599	24.5437	3.95909
CLIV_004091	UBE2F	1.20309	0.718011	0.0938184	0.990552	28.7561	33.8539	90.4913	0.310022	47.3433	27.1713	24.8079	8.38579	21.0954	16.0905	88.2023	17.5795	4.00256	8.20879	11.0469	12.2137	0	0.0886523	31.3572	8.67846	17.4925	9.0893	24.4249	6.32354
CLIV_007270	Nme6	0.764142	0.630103	0.225235	0.990552	49.9495	16.3619	10.3184	33.1833	50.4614	33.8199	9.80493	15.895	31.7059	16.5865	37.3205	14.8589	37.2979	17.7546	1.54304	0.0579618	17.1976	43.7676	27.9445	5.25253	20.7094	5.20271	24.3269	3.69193
CLIV_006937	SLC35B1	0.557052	0.367785	0.12987	0.990552	25.0675	32.1395	22.586	16.7482	48.9755	14.6499	32.1858	27.928	29.6381	16.8403	24.8712	17.0456	33.0868	29.0769	36.5042	16.4078	8.96909	4.52729	27.7687	3.37387	20.8144	3.60652	24.2915	2.53969
CLIV_004527	ADAL	-0.420104	0.260664	0.107035	0.990552	17.2567	22.0536	12.0631	44.3572	10.5274	17.0776	18.0197	25.3153	14.5027	23.4796	7.12086	30.582	54.2637	25.8164	35.2759	43.1261	21.6004	14.5018	20.1304	3.39223	28.4185	4.80293	24.2744	3.02417
CLIV_020369	CPSF6	0.732022	0.582207	0.208637	0.990552	32.0657	35.4902	13.8267	23.463	43.8787	71.3455	36.7884	10.0895	1.55	49.0372	16.9856	26.088	19.0244	21.73	14.9811	5.47531	0.303189	14.3039	29.8331	6.96464	18.6587	4.61524	24.2459	4.27333
CLIV_016935	C4orf27	0.41999	0.267186	0.115973	0.990552	19.5585	11.2275	21.9759	56.8271	31.6747	22.6826	26.0935	41.8601	15.6397	8.79333	31.7806	9.0259	37.5212	25.935	14.8799	18.2879	17.0904	25.4398	27.5044	4.72574	20.9727	3.30343	24.2385	2.90686
CLIV_010215	ALS2CL	-0.859641	0.593126	0.147243	0.990552	24.0126	36.4643	15.0441	2.80099	0.124433	40.1859	3.72658	19.4118	9.31393	51.0802	59.4924	26.7586	0.40418	37.7918	52.3118	8.27038	22.8286	25.5471	16.7872	4.85414	31.6095	6.74871	24.1983	4.41492
CLIV_006464	Abhd14b	1.59078	0.922505	0.0846324	0.990552	24.7243	6.62287	51.3039	73.5308	5.34031	13.3466	77.7972	25.2344	26.4653	7.77529	10.0028	2.20021	2.88287	42.1112	0	0	65.8889	0	33.8184	9.1265	14.5401	7.80458	24.1793	6.27662
CLIV_001815	Protein of unknown function	1.16993	0.779933	0.133603	0.990552	79.3207	23.788	5.32617	78.4071	46.5385	8.41703	15.5872	22.8046	21.6892	29.5998	19.2703	12.4999	0	32.8031	0	4.27485	7.14709	26.015	33.5421	9.412	14.6233	4.25137	24.0827	5.50999
CLIV_006366	SURF4	0.520642	0.308744	0.0917339	0.990552	18.0378	13.1062	107.524	0.406018	33.2082	38.2261	20.8154	16.457	20.1806	29.7952	44.8719	18.9325	0.855201	27.1302	17.3393	17.2982	5.95555	3.07365	29.7735	10.3789	18.3613	4.72437	24.0674	5.70204
CLIV_008336	HBP1	-0.90948	0.749981	0.225256	0.990552	19.6727	43.5215	31.3918	0.925121	13.5925	2.00868	9.72404	19.1051	13.9364	29.6204	59.8936	17.3402	17.1137	26.074	29.1264	51.7673	0	47.5832	17.0975	4.53242	30.9465	6.35872	24.022	4.14341
CLIV_007671	OPA1	-0.780765	0.49115	0.11191	0.990552	33.7623	44.5245	22.828	8.79808	0.93955	30.8064	16.1178	1.1045	9.83692	54.4386	22.9887	23.1627	27.072	49.8367	52.6482	15.9311	5.1314	11.1949	18.7464	5.09039	29.156	6.20457	23.9512	4.0925
CLIV_001600	ERICH1	1.03695	0.781859	0.184752	0.990552	14.5426	0	25.9282	116.743	64.4991	11.1941	26.1303	8.88785	14.3024	22.7636	29.5501	0	38.457	9.04128	18.5864	24.4811	0	0	31.3586	12.312	15.8755	4.75595	23.6171	6.67195
CLIV_014524	slmo1	-0.516527	0.321662	0.108317	0.990552	48.6412	44.6307	20.565	2.50091	10.6307	10.0339	8.49562	15.2016	33.1694	39.2814	19.5726	45.0408	21.9118	26.0817	27.1391	11.3705	16.7807	22.3034	21.541	5.56286	25.498	3.55256	23.5195	3.23746
CLIV_010244	DHX30	-0.787875	0.472776	0.0956167	0.990552	37.5792	24.5136	23.3466	1.22162	62.3414	19.3284	2.73168	1.02501	14.9834	31.098	18.2394	39.2654	23.342	64.3947	27.5838	12.6829	10.4596	7.47192	20.7857	6.62941	26.0597	5.902	23.4227	4.35272
CLIV_000419	PACSIN3	1.15556	0.837541	0.167676	0.990552	11.3505	12.0627	136.079	0	0.0166373	14.2933	62.0765	54.9166	20.7593	5.731	28.9049	29.0239	23.377	0	3.16586	17.4934	0.0213628	2.01297	34.6172	14.6777	12.1923	4.14903	23.4047	7.88265
CLIV_010538	PBX3	-0.690486	0.509018	0.174938	0.990552	13.6867	48.825	5.09578	0.917777	33.0246	54.0301	11.7392	8.59938	18.7509	43.9192	19.0246	14.1968	18.8028	30.6017	13.8066	15.9172	23.1903	45.6194	21.6299	6.4124	25.0087	4.11021	23.3193	3.71725
CLIV_005865	DKC1	-0.919688	0.500424	0.0660895	0.990552	5.32624	45.7596	19.5857	31.3112	7.93221	4.72724	18.8453	9.12366	7.68078	25.524	20.9026	14.1776	13.6488	77.6974	26.2073	32.109	25.221	31.444	16.6991	4.65356	29.6591	6.3882	23.1791	4.14338
CLIV_018679	UBE2R2	0.735353	0.420931	0.0806432	0.990552	13.6078	37.2007	33.9787	57.5019	42.4942	9.76296	0.0277419	26.1305	18.3437	3.74478	20.8825	32.3691	14.7897	59.5615	1.43974	0.117937	32.9204	10.0927	26.5609	6.01054	19.5465	6.46925	23.0537	4.36707
CLIV_005414	EIF3B	0.442835	0.311622	0.155298	0.990552	24.5844	32.1813	41.2137	52.7379	20.6015	9.00415	16.432	20.3858	12.8271	12.8418	33.2617	38.4616	27.3876	22.778	14.8966	25.1393	4.72978	5.49239	25.552	4.71312	20.5543	3.95035	23.0531	3.04398
CLIV_001203	FTO	-0.635914	0.437998	0.14654	0.990552	19.2229	9.12806	12.1922	1.5507	12.5592	26.0892	25.5258	29.8016	25.9753	45.8819	20.8556	37.9717	18.6905	2.49553	15.2	27.8524	44.2289	38.4104	18.005	3.20389	27.9541	4.92017	22.9795	3.09305
CLIV_015610	AGPS	-0.501103	0.389382	0.198123	0.990552	23.5178	20.407	15.0843	1.88271	26.5769	11.4034	11.7448	21.0371	57.0609	12.5144	27.8763	29.9176	22.1296	19.6346	20.2183	39.7063	22.3375	29.2541	20.9683	5.15913	24.8432	2.60736	22.9058	2.84308
CLIV_000689	ENTPD5	0.971683	0.682436	0.154491	0.990552	40.535	86.6791	18.7893	0.600215	46.6562	17.8262	4.28879	3.65883	5.48214	26.0722	27.7842	52.2368	0.250003	47.2542	30.6515	0.143285	0	0.0641873	24.9462	9.4761	20.4952	7.04401	22.7207	5.75281
CLIV_000567	Gphn	-0.854883	0.524352	0.103026	0.990552	28.2879	2.51547	17.6037	0.937345	39.9489	29.4813	16.0921	6.91821	9.84869	15.2476	5.46539	36.0557	22.0801	38.0555	59.8982	52.5221	9.60025	14.1033	16.8482	4.4588	28.1142	6.47845	22.4812	4.05213
CLIV_000410	tmem178b	0.488247	0.376309	0.194472	0.990552	32.8816	29.2252	4.03331	12.8586	34.6177	38.3304	24.2726	35.257	25.2082	49.0242	21.0528	16.6397	10.6009	17.2131	14.4019	10.0279	19.1701	8.78281	26.2983	3.77822	18.5459	4.06404	22.4221	2.85111
CLIV_007795	DCAF7	-0.883361	0.691743	0.201599	0.990552	20.0901	16.5674	12.5909	14.3355	0.793427	4.06746	14.9234	23.6972	19.1525	32.4962	21.5014	47.1962	38.6529	10.2468	42.8714	0.0174884	10.2857	72.7407	14.0242	2.47285	30.6676	7.56019	22.3459	4.35442
CLIV_018664	GRAMD3	0.488982	0.301006	0.104271	0.990552	23.4204	37.4712	9.20489	15.1916	13.1935	35.699	29.9998	22.9397	39.7688	26.3028	7.7828	17.0633	3.74417	12.5774	20.3344	29.613	20.3089	35.9647	25.2099	3.73523	19.2991	3.45612	22.2545	2.57044
CLIV_002633	CTSZ	-0.661444	0.379931	0.0816908	0.990552	5.55839	15.01	41.2943	1.45271	2.40529	10.364	29.0498	17.4557	15.9804	35.3975	44.2892	11.4694	48.7264	16.3228	35.3436	42.3082	10.8555	16.7635	15.3967	4.32556	29.0529	5.03892	22.2248	3.62205
CLIV_010669	ATE1	1.00616	0.721776	0.163316	0.990552	59.3532	49.9408	16.6415	12.8919	39.9347	39.2647	0	34.6331	15.3922	22.1718	22.3969	22.465	8.19698	37.9625	4.97097	9.21263	2.20053	0.831085	29.7836	6.50784	14.4898	4.13614	22.1367	4.17495
CLIV_013418	Fam129b	-0.347364	0.287537	0.227021	0.990552	30.3827	11.653	33.0785	14.4881	13.4434	15.4755	14.1943	15.5247	22.6321	31.0918	17.4685	19.8185	21.9092	46.4953	38.0563	16.7968	18.5407	16.7304	18.9858	2.61875	25.2119	3.61276	22.0989	2.29232
CLIV_007304	ANXA7	0.833174	0.539367	0.122413	0.990552	6.98699	16.2648	82.1946	4.3642	23.9406	7.95718	21.8226	45.0939	14.3193	35.9265	37.2369	2.2964	30.7419	7.4783	1.86222	2.59456	52.9663	3.55505	24.7716	8.26378	19.4065	6.58527	22.089	5.16674
CLIV_010818	Ndrg1	1.40906	0.921924	0.126416	0.990552	1.1171	0.699885	264.09	0	8.14829	8.06596	2.56477	16.8892	7.24208	26.1668	51.8362	0.0862409	0	0	0	6.61692	3.96502	0.0114878	34.313	28.777	9.85363	5.95977	22.0833	14.5605
CLIV_002471	Dnttip1	0.770033	0.549297	0.16096	0.990552	35.6916	12.8546	24.1144	9.63087	60.3209	31.955	9.1014	26.9695	12.5455	12.6637	14.1517	0.173838	12.5823	78.5728	6.34604	20.4964	7.53817	21.1155	24.7982	5.53542	19.2934	7.73306	22.0458	4.66111
CLIV_000568	Gphn	-0.852747	0.543712	0.116793	0.990552	22.1831	0.335848	18.6278	0.736621	46.2613	24.6965	25.1704	10.8115	8.5408	18.4373	7.10243	30.2497	13.5622	29.5861	57.349	50.6294	14.9556	17.1704	17.4849	4.80402	26.5602	5.75714	22.0226	3.80003
CLIV_009325	Uncharacterized protein C15orf52 homolog (Pongo abelii)	0.462247	0.312812	0.139484	0.990552	20.1192	39.0307	23.3115	6.62849	15.3534	41.4413	33.7119	37.8971	11.1108	13.1873	19.4454	26.0044	8.64292	6.67375	23.9621	15.8433	18.5854	33.1974	25.4005	4.34313	18.3936	2.82663	21.897	2.65335
CLIV_010515	SLC2A8	-0.444326	0.358484	0.215175	0.990552	15.2312	32.6349	11.3731	14.6794	3.67108	30.6599	20.135	11.7802	21.0374	14.1603	15.5598	19.5966	48.7484	26.2681	54.6757	21.721	9.13961	22.0809	17.9114	3.1064	25.7723	5.20084	21.8418	3.08928
CLIV_015436	WDFY1	0.822921	0.567252	0.146859	0.990552	24.5069	23.135	48.806	0.235773	44.1725	73.7685	2.54296	1.81988	6.57195	36.8162	39.4938	31.0445	0.0447992	25.8325	21.9801	8.27566	0.0432525	0.533687	25.0622	8.58848	18.2294	5.41009	21.6458	4.99291
CLIV_008147	NUDCD1	-0.732924	0.407061	0.0717781	0.990552	38.1127	11.5187	13.6636	4.5937	55.8249	22.5785	15.5559	0.49312	10.7425	37.2411	11.0785	32.0813	17.9128	30.8688	33.9155	30.9096	6.66805	15.7797	19.2315	5.83123	24.0506	3.73765	21.6411	3.41018
CLIV_007884	SGCE	-0.583574	0.327825	0.0750532	0.990552	20.2093	35.927	14.5375	15.3598	31.1988	16.8651	7.69316	12.6793	6.18391	27.0551	12.2882	20.3957	40.3189	27.5765	20.9181	27.2647	34.4446	17.1408	17.8504	3.32222	25.267	2.8878	21.5587	2.31691
CLIV_014714	SMOX	1.27537	0.738831	0.0843117	0.990552	20.7707	1.11323	27.9159	33.4765	14.6554	105.92	11.2283	50.6396	6.16538	9.00353	18.4427	35.9611	16.9805	14.54	12.6445	0	7.67853	0.389566	30.2094	10.7247	12.8489	3.62722	21.5292	5.88144
CLIV_017375	Tbc1d15	-0.444453	0.36003	0.21702	0.990552	43.3949	21.0143	49.8703	3.61165	11.0589	18.918	24.6043	6.26399	4.85047	15.9839	32.3818	23.4297	10.728	43.8783	23.4417	24.8914	17.7026	10.8222	20.3985	5.56306	22.5844	3.54047	21.4915	3.20959
CLIV_008879	PNPT1	0.909488	0.70487	0.196949	0.990552	34.5436	47.2852	29.4522	0.302056	41.1844	65.7931	9.5845	5.47034	8.39768	10.3236	47.97	0.372671	2.1552	48.0876	9.81233	3.87514	19.9789	0.0649645	26.8903	7.4592	15.8489	6.42765	21.3696	4.96041
CLIV_005259	NSUN3	0.913931	0.65035	0.159934	0.990552	49.113	11.6715	13.931	16.0998	49.6377	20.1918	25.6251	33.7752	17.4012	28.8645	10.4559	0	3.24827	24.3743	7.81346	27.3098	21.7428	22.0311	26.3829	4.8718	16.2045	3.63027	21.2937	3.19516
CLIV_009399	COL4A3BP	0.847772	0.582768	0.145743	0.990552	27.2164	63.1226	17.1952	42.365	10.2372	44.5491	10.7829	7.94432	22.1462	27.9638	14.4927	16.1058	12.8079	14.145	10.5107	8.67245	32.3939	0.128146	27.2843	6.31908	15.2467	3.2456	21.2655	3.74232
CLIV_007386	PODXL2	0.614414	0.455044	0.176943	0.990552	35.2377	30.2217	6.72973	17.3096	26.7905	63.0135	8.45599	19.4443	19.2655	25.6524	26.7852	15.1175	7.8185	34.0615	16.5024	8.77217	1.58005	19.7061	25.1632	5.66479	17.3329	3.45928	21.248	3.35677
CLIV_020526	Ankh	0.668622	0.375875	0.0752659	0.990552	40.9096	13.1761	25.3663	4.76668	35.3361	17.6554	25.4914	33.1533	13.5586	42.8179	15.827	23.856	2.85828	49.3053	15.9062	12.9066	6.82087	1.72576	23.2682	3.96836	19.1138	5.61894	21.191	3.37462
CLIV_000837	CLINT1	0.548429	0.311534	0.0783372	0.990552	33.2516	20.6662	23.5718	3.23119	24.3761	28.7261	47.0129	34.8197	8.02291	51.6997	11.0693	12.5429	5.24674	6.71719	26.7577	16.6886	14.6556	12.2461	24.8532	4.48158	17.5138	4.74929	21.1835	3.29016
CLIV_007986	SCNN1A	1.21017	0.769815	0.115943	0.990552	0.27471	1.38773	181.958	0.0248866	1.74383	15.6725	21.1464	22.766	45.9005	1.31577	59.6399	16.0451	1.64823	0.356144	5.7744	4.34823	0.160935	0.756141	32.3194	19.376	10.005	6.42358	21.1622	10.2649
CLIV_009493	TMEM183A	1.22004	0.983066	0.214585	0.990552	23.8376	0.0757111	29.0231	59.9377	38.8522	6.70862	34.5324	31.7483	36.8335	24.0636	28.6435	0	0	0	13.7459	0.0383753	0	52.226	29.061	5.90888	13.1908	6.1802	21.1259	4.57233
CLIV_006583	Gal3st2	0.348662	0.286632	0.223828	0.990552	16.7629	16.4377	17.8113	43.3272	28.0353	19.0507	38.1459	8.84137	26.6031	9.28317	12.1238	13.4571	23.7656	18.8265	21.329	16.6143	17.7258	31.3398	23.8906	3.72444	18.2739	2.22183	21.0823	2.21118
CLIV_014662	Eif4b	0.9064	0.669827	0.175997	0.990552	50.2931	21.3945	23.8954	25.3035	40.357	37.5369	13.702	10.4162	2.1505	13.7843	22.9848	0	25.7125	32.8453	40.4404	4.98106	12.9441	0.0985785	25.0055	5.14983	17.0879	4.79885	21.0467	3.54692
CLIV_002455	Protein of unknown function	-0.744701	0.615821	0.226554	0.990552	33.1277	28.5788	18.0902	1.00043	22.8336	9.18051	6.09068	0.361718	20.579	36.8055	14.4785	38.0433	1.39714	0.26454	53.4466	18.7865	18.4325	56.9343	15.5381	3.97202	26.5099	6.95159	21.024	4.10524
CLIV_001892	AACS	-0.988086	0.610482	0.105547	0.990552	48.5235	0.0752551	0.718811	0.630372	58.6497	27.5085	7.33181	24.6458	0.0322316	22.4244	1.09546	13.3418	9.14961	33.5108	41.2286	49.3512	33.2172	0.0378784	18.6796	7.52108	22.5952	5.93082	20.6374	4.67029
CLIV_020403	ANXA11	1.44016	0.850818	0.0905181	0.990552	10.6823	0.907961	130.892	0.270145	1.32787	3.70807	103.591	27.4996	20.5753	7.88866	14.9613	0	1.98235	0	17.6118	0.461661	0.240219	27.8021	33.2727	16.3343	7.88312	3.3626	20.5779	8.65557
CLIV_003026	Protein of unknown function	0.79543	0.644421	0.217079	0.990552	4.91471	7.7579	260.969	20.1703	2.75423	1.24578	10.7311	7.35896	1.8467	7.5175	6.58337	6.01614	3.19223	9.34495	1.4206	6.41019	12.1145	0	35.3054	28.2744	5.84439	1.26943	20.5749	14.1861
CLIV_001345	COTL1	1.07195	0.855354	0.210123	0.990552	0.160923	7.65439	227.136	8.96746	5.63997	7.95072	16.4633	2.21801	3.76173	4.75652	51.9354	15.4083	0	0	7.13647	2.01235	0.155692	8.49814	31.1058	24.5534	9.98921	5.51071	20.5475	12.4722
CLIV_006567	STK25	1.21909	0.720798	0.0907785	0.990552	24.0457	39.3843	34.9098	3.35702	16.6421	62.4116	19.8248	13.8141	32.4985	9.1093	28.2607	16.6549	6.2829	13.2013	41.9481	0.0394989	5.56344	0.0327688	27.432	5.77209	13.4548	4.61595	20.4434	3.96556
CLIV_006640	VPS8	-0.556429	0.431213	0.196919	0.990552	42.2298	58.6778	17.1786	0.440445	15.657	49.8668	2.00156	1.13401	2.94854	25.6833	24.8733	36.2438	9.13683	30.7712	39.0048	5.86972	3.22692	2.93067	21.1261	7.68365	19.7489	4.84039	20.4375	4.40818
CLIV_007521	TOX2	-0.566777	0.412351	0.169286	0.990552	19.123	28.897	1.88434	32.9452	31.9398	11.6252	18.2592	6.11517	7.48724	28.3693	16.228	11.9508	54.773	25.3996	16.3033	21.7119	22.6417	11.228	17.5862	3.88789	23.1784	4.40483	20.3823	2.92947
CLIV_015543	RALBP1	0.550783	0.43774	0.208304	0.990552	21.4268	14.322	29.5062	43.3768	22.1302	33.5847	14.4111	17.5657	13.5547	23.2781	11.2258	44.9513	4.62205	21.4149	16.5173	7.21801	11.3012	16.0065	23.3198	3.41507	17.3928	4.00474	20.3563	2.65224
CLIV_010205	GUK1	-0.776727	0.440498	0.077851	0.990552	25.4906	22.1099	28.447	36.8312	0.693801	5.82284	11.6874	9.09698	12.4687	40.4422	18.6635	26.3453	15.7539	7.93504	17.2984	42.9345	18.698	25.005	16.9609	3.95203	23.6751	3.84058	20.318	2.79437
CLIV_017469	LLPH	0.60058	0.363678	0.0986558	0.990552	15.0521	10.2303	47.7959	23.5937	28.6535	24.1526	12.2258	25.9515	28.4399	25.1687	17.7885	22.058	20.3161	17.4738	17.3835	12.1103	8.65295	4.98488	24.0106	3.7637	16.2152	2.16251	20.1129	2.30803
CLIV_013902	GRTP1	-0.728351	0.522139	0.163035	0.990552	12.5903	19.6013	5.84777	31.0748	4.20783	0.144967	29.8262	33.7743	8.41495	17.9099	8.81858	12.5569	81.9178	9.75606	16.1516	31.5621	20.4193	17.291	16.1647	4.26505	24.0426	7.57598	20.1036	4.32407
CLIV_005078	PSPC1	0.510912	0.287206	0.075255	0.990552	5.71348	17.1586	13.6225	5.87941	19.3802	20.8214	44.432	52.1954	39.8609	10.3145	14.4751	11.0892	9.02636	4.43674	9.6791	25.4338	35.411	22.5311	24.3404	5.66626	15.8219	3.31079	20.0812	3.34675
CLIV_002710	DERL2	-0.842714	0.604351	0.163193	0.990552	9.00017	40.7562	24.2399	0.68032	4.96599	29.9623	0.114719	15.3722	12.4889	19.8733	6.89153	38.0777	0.927789	47.7722	39.2186	19.2016	23.0081	26.0758	15.2867	4.62727	24.5607	5.086	19.9237	3.51984
CLIV_015076	IQUB	-0.543329	0.306821	0.0765883	0.990552	22.2335	21.5938	3.35715	20.9341	27.1879	18.5827	8.59987	7.75523	14.9752	11.7814	15.7534	49.807	38.0083	34.274	16.236	13.1376	18.2928	15.7203	16.1355	2.66092	23.6679	4.50847	19.9017	2.69871
CLIV_000297	HOOK1	1.0767	0.593373	0.0695941	0.990552	13.6942	46.4219	22.52	7.89519	28.683	19.0544	23.4189	29.8808	35.0412	26.7114	20.7668	0.388798	0.773902	6.76443	33.3646	17.7059	8.63228	15.826	25.1788	3.83916	14.5482	3.79708	19.8635	2.91931
CLIV_003171	Kcnj11	-1.05801	0.744881	0.155499	0.990552	0.0461462	73.5021	3.69685	0.0813534	36.6541	31.0418	0.0787927	1.65406	10.3474	8.54839	8.0165	78.7115	0	24.4964	11.5015	19.0826	22.2807	27.162	17.4558	8.40866	22.2	7.66305	19.8279	5.54839
CLIV_017484	NUP107	-0.93243	0.513632	0.069468	0.990552	30.1556	17.1395	24.343	0.739275	14.8403	3.97408	11.3574	13.9312	1.12346	24.1895	49.8305	41.0183	0.670616	52.1113	30.7753	19.2883	3.03201	17.9643	13.0671	3.37448	26.5422	6.21088	19.8047	3.79817
CLIV_013874	Parp16	1.36631	0.835082	0.101812	0.990552	9.23069	55.8037	49.4569	18.6425	17.4974	9.0788	34.4883	31.5161	15.5115	3.46543	52.3974	0.0152065	3.7225	12.9666	10.2998	0	1.09496	29.3176	26.8029	5.69982	12.5866	5.86952	19.6947	4.32695
CLIV_007613	DNAJC19	0.442888	0.300094	0.139989	0.990552	25.5803	38.8518	31.2471	43.0526	19.7391	10.6386	14.1606	19.9816	7.24408	13.4669	21.1642	20.2367	13.883	23.6833	14.8108	14.3015	12.4193	8.63243	23.3884	4.12586	15.8442	1.60612	19.6163	2.33437
CLIV_007902	FAM133	0.553874	0.371255	0.135726	0.990552	32.2088	13.5755	20.0897	23.8077	8.90575	42.4347	12.4526	17.5394	23.376	7.78316	29.4125	43.8768	13.5726	7.32907	29.357	5.31136	14.4972	6.80981	21.5989	3.50127	17.5499	4.50826	19.5744	2.81207
CLIV_014659	EPHA5	-0.836994	0.68063	0.218797	0.990552	43.1268	12.6049	2.41	3.48554	0	46.0833	9.79889	4.84171	30.2884	27.0065	12.5338	32.8633	10.0367	19.9925	49.9441	14.5114	27.1956	5.28492	16.9599	6.01909	22.1521	4.59917	19.556	3.72801
CLIV_012037	Rfx8	-1.28651	0.876661	0.142238	0.990552	0.179833	11.9339	2.18831	9.84892	11.4511	12.2324	25.331	0	19.3844	10.6491	19.8874	42.0527	68.2718	15.3767	44.2864	0	37.6436	19.9633	10.2833	2.86428	28.6812	7.01998	19.4823	4.30156
CLIV_020240	Rims2	-0.66548	0.528534	0.207992	0.990552	14.1321	14.2524	2.64966	0.140644	35.7816	21.2437	17.7719	25.5255	23.0817	30.8284	12.2252	17.0518	15.8927	14.8382	24.192	13.3176	44.7461	22.7816	17.1755	3.7019	21.7637	3.50445	19.4696	2.53451
CLIV_000292	Fggy	0.714327	0.425612	0.0932782	0.990552	44.0462	14.7309	10.4323	6.39646	40.6871	18.7088	44.0221	16.4714	23.4398	20.6028	15.6011	24.7675	1.70641	3.35608	17.3001	11.9331	16.5355	19.1641	24.3261	4.92317	14.5519	2.5605	19.439	2.94118
CLIV_004751	ZC3H13	0.419821	0.254546	0.0990881	0.990552	13.4922	26.4014	19.0023	21.0335	22.3516	32.2796	22.2179	21.515	9.46936	14.3402	19.6742	14.5691	16.9243	26.4364	21.2855	9.13828	33.5001	3.90946	20.8625	2.21461	17.7531	2.95304	19.3078	1.82977
CLIV_019223	SDR39U1	-0.346116	0.239693	0.148739	0.990552	42.0391	15.6931	16.4657	4.1886	18.9524	37.4142	6.91587	5.04181	13.3049	30.4305	29.076	26.796	11.3193	22.5315	35.611	4.95581	11.9264	13.1051	17.7795	4.51311	20.6391	3.53199	19.2093	2.80143
CLIV_009811	med16	-1.03186	0.57577	0.0731099	0.990552	15.3734	5.18614	15.6306	4.89377	3.66101	41.0166	10.1831	0.133215	35.2348	46.5941	15.4894	26.5463	25.3833	16.0587	42.7719	10.4337	19.0002	11.5253	14.5903	4.79667	23.7559	4.36351	19.1731	3.33603
CLIV_017356	Parvalbumin%2C muscle (Gallus gallus)	1.42094	1.03809	0.171063	0.990552	0	0.481947	143.778	19.9145	25.229	17.725	45.4843	3.92518	0.435298	6.64141	54.9503	0	0	0	25.012	0	0	0	28.5526	15.2601	9.62263	6.29802	19.0876	8.33043
CLIV_007712	CCDC109B	-0.979172	0.746325	0.189523	0.990552	0.786435	23.4169	2.28454	0.23082	0.697644	1.10945	0.335975	22.4231	35.5297	0.399353	8.72213	52.2321	1.20522	0	24.1366	0	27.7629	140.652	9.64606	4.53965	28.3456	15.2347	18.9958	8.03756
CLIV_017189	ERC2	0.812848	0.591076	0.16907	0.990552	46.4993	42.3042	3.92069	32.8953	17.551	9.85037	27.0134	5.29157	36.7353	23.8046	4.87323	26.7329	8.68405	20.744	0	19.25	5.52142	9.53843	24.6735	5.37815	13.2387	3.17419	18.9561	3.33156
CLIV_011106	PACSIN2	0.82896	0.530628	0.118235	0.990552	12.2721	15.8895	54.2014	15.9944	9.35788	42.5157	21.167	7.97202	9.7446	14.337	58.1647	23.1862	16.6552	1.35329	23.6968	4.20689	8.642	0.120542	21.0127	5.43214	16.707	5.94809	18.8598	3.94213
CLIV_005344	TOM1L2	-0.386686	0.266563	0.146881	0.990552	26.6699	13.6205	12.3115	0.774655	33.2627	36.6889	2.60418	15.6249	10.0148	39.7942	12.2456	26.0623	5.01547	37.218	43.5431	2.86909	9.60743	11.2127	16.8413	4.24918	20.8409	5.31807	18.8411	3.33739
CLIV_000182	MTA1	0.805059	0.467593	0.0851223	0.990552	30.5352	60.5575	18.2453	0.511318	56.7622	34.305	3.89105	14.4275	2.67358	41.0437	13.108	10.6043	4.59651	11.1159	28.961	1.09585	2.86738	2.02873	24.6565	7.5374	12.8246	4.54238	18.7406	4.50347
CLIV_013627	Fam21	0.672991	0.377401	0.0745498	0.990552	39.0596	34.2665	17.0248	9.11153	54.9978	17.6337	11.8306	10.7431	4.17154	21.4316	15.4697	10.3707	1.29815	36.0571	26.1863	12.1209	14.0173	1.46568	22.0932	5.63741	15.3797	3.74616	18.7365	3.38269
CLIV_016454	MYO16	1.00549	0.725488	0.165764	0.990552	25.9562	38.3175	3.03239	1.72273	36.3448	35.3304	22.1759	24.4782	14.9657	18.259	19.5587	52.5771	2.76873	25.9895	14.6097	0.679206	0.174624	0	22.4804	4.54896	14.9574	5.72983	18.7189	3.66417
CLIV_008706	TMX1	0.41451	0.323456	0.200016	0.990552	30.4239	39.8201	19.94	12.056	14.3948	33.0928	6.41703	11.0988	13.8909	15.1033	15.6385	41.6759	10.2892	25.5382	27.1253	7.54099	10.9214	1.79919	20.126	3.85204	17.2924	4.06804	18.7092	2.73921
CLIV_015317	NEURL1B	-0.495274	0.407038	0.223689	0.990552	20.03	19.7993	3.52472	5.56196	15.8035	42.7126	1.30591	7.00832	8.01658	30.6665	21.0317	26.6108	1.95424	76.9219	38.6305	2.33423	8.00598	6.76699	13.7514	4.288	23.6581	7.9774	18.7048	4.5545
CLIV_005265	arl6	0.500206	0.388152	0.197507	0.990552	28.8235	39.0958	13.083	15.9984	15.0121	17.0061	11.9942	19.6235	28.5344	17.8215	6.74656	18.1831	4.59155	22.0534	10.6925	33.967	22.1334	11.1392	21.019	3.04578	16.3698	3.05392	18.6944	2.16682
CLIV_002634	NELFCD	0.726013	0.476775	0.127819	0.990552	23.9778	22.333	22.8425	4.7667	38.2702	33.0879	9.60125	11.8579	19.0534	13.746	13.108	43.9761	1.21189	3.15899	23.2668	3.5302	29.8002	18.6525	20.6434	3.60958	16.7167	4.68574	18.6801	2.90836
CLIV_016093	AHR	-0.6939	0.395871	0.0796285	0.990552	23.5475	28.9543	2.16571	4.77639	5.2986	50.1323	5.61031	3.17618	15.9053	19.1373	24.8071	24.6761	3.99517	21.4049	62.8893	10.5165	6.27203	22.8087	15.5074	5.39018	21.8341	5.77272	18.6708	3.90716
CLIV_009454	PPWD1	-1.39106	0.798474	0.0814814	0.990552	19.9523	0.0416549	16.7745	0	0.0351096	31.2014	23.3163	1.78095	27.4871	50.8336	37.4445	18.9331	15.7735	4.58625	12.3597	28.7645	28.0682	18.0224	13.3988	4.31344	23.8651	4.6865	18.6319	3.34015
CLIV_017886	Gpd1	1.61607	1.0044	0.107618	0.990552	0.122847	0.265053	169.747	0.141095	0	14.9325	54.611	0	0	0.244003	93.1824	0.11948	0	0	0	0	0.191083	0.0295508	26.6466	18.8669	10.4185	10.3455	18.5326	10.6213
CLIV_021374	Cadm4	-0.846008	0.653377	0.195381	0.990552	5.79412	8.34837	2.75919	6.46165	83.772	0.220686	1.83323	7.16938	24.2242	10.1966	10.755	12.3489	37.3531	54.4172	6.52847	0	44.816	16.5277	15.6203	8.8318	21.4381	6.36456	18.5292	5.32748
CLIV_003508	Xrcc5	-0.463344	0.370628	0.211241	0.990552	14.4573	14.1234	16.385	24.7936	22.4055	15.4072	4.94221	24.2338	4.04429	18.3773	11.209	18.7352	14.3226	35.4931	39.263	21.8168	19.9794	13.0468	15.6436	2.51834	21.3604	3.24859	18.502	2.11092
CLIV_017445	tigar	-0.59708	0.450925	0.185462	0.990552	45.2585	9.0656	20.457	4.94889	16.6846	23.1762	10.4491	15.5459	0.625195	49.3992	17.7457	18.6706	18.7126	10.8338	16.0069	14.9936	22.6612	16.3356	16.2457	4.35406	20.5955	3.75493	18.4206	2.83839
CLIV_007736	INTS12	-1.29504	0.901747	0.150961	0.990552	2.35347	0.0435302	23.8012	27.4018	0	1.14022	18.1737	28.6477	0	27.8342	16.796	17.6117	52.0208	6.81974	30.2062	24.9673	1.67316	51.5771	11.2846	4.29646	25.5007	5.85224	18.3927	3.92096
CLIV_005196	RP2	-0.57305	0.474408	0.227075	0.990552	51.6187	19.3263	14.5351	0.286581	27.737	27.3393	0	12.466	6.10328	35.2164	23.2483	30.9495	4.4324	40.7039	18.538	0.185534	8.31597	8.35249	17.7125	5.44568	18.8825	4.84292	18.2975	3.53786
CLIV_020190	Protein of unknown function	0.759394	0.563257	0.177588	0.990552	5.51433	40.8623	5.66184	25.8952	60.3193	18.5875	15.2139	19.029	6.11368	4.24151	7.5293	30.9229	19.9252	16.8295	20.9558	2.43458	28.7962	0	21.9108	6.12017	14.6261	3.8372	18.2684	3.61361
CLIV_000219	SCYL3	0.670727	0.542088	0.215974	0.990552	6.1828	27.4632	28.6384	12.5786	11.7316	34.6993	14.3673	23.0802	26.1568	12.7403	27.3723	25.622	3.04996	29.3179	26.2583	11.7529	7.07357	0.411146	20.5442	3.19984	15.9554	3.77041	18.2498	2.46248
CLIV_015099	SNCA	1.31784	1.08806	0.225828	0.990552	0	0.131572	313.458	0	0	0	2.85462	0	1.55946	0	0	0.120797	0	0	10.3186	0	0	0	35.3337	34.7671	1.15993	1.14491	18.2468	17.3751
CLIV_017334	EXOC5	0.922722	0.755898	0.222201	0.990552	16.4127	22.4029	79.8339	15.8763	34.0492	38.5893	5.73648	0.697366	0.469748	8.83087	43.2811	7.94801	0.0721184	27.5269	6.78318	7.78829	0	10.493	23.7853	8.32266	12.5248	4.68015	18.1551	4.82872
CLIV_011249	SNX4	-0.656988	0.498299	0.187349	0.990552	26.5132	11.7482	32.838	0.291041	7.6529	9.98721	11.8667	8.39012	11.2349	51.2899	46.8968	41.9948	14.4441	9.98943	1.86496	19.2436	6.4996	12.9811	13.3914	3.33579	22.8005	6.24471	18.0959	3.61881
CLIV_013814	LIPA	-0.612085	0.38484	0.111724	0.990552	16.7365	17.0977	4.36951	4.71109	10.9139	19.7629	11.08	32.6487	11.8233	19.0561	22.1462	23.9299	11.4579	4.33218	25.2251	50.2507	18.7966	21.1877	14.3493	2.88384	21.8203	4.17472	18.0848	2.62267
CLIV_013150	SEC23A	-0.6513	0.500406	0.193072	0.990552	7.02898	22.6698	61.7144	1.19676	24.3706	0.87127	18.1269	3.37294	14.842	30.9715	20.8655	21.6932	9.60687	27.7101	17.8273	15.5754	1.95045	22.8225	17.1326	6.33181	18.7803	2.97236	17.9565	3.39884
CLIV_012076	MAPKAPK3	-0.479671	0.356906	0.178957	0.990552	11.5502	13.7129	24.4758	3.93062	18.3188	30.9839	11.3448	10.745	4.5708	24.4846	17.5752	37.4601	3.49396	18.649	31.5542	34.4759	7.35829	17.3975	14.4036	2.95666	21.3832	3.9043	17.8934	2.52191
CLIV_010459	Smc3	0.464014	0.276947	0.0938444	0.990552	27.3183	14.175	18.6727	31.2397	15.2275	10.2285	18.0579	23.6369	26.4289	23.065	20.9452	9.21991	16.8576	15.0182	18.1263	15.451	8.05786	10.3281	20.5539	2.32561	15.2299	1.73514	17.8919	1.54849
CLIV_004763	MED4	1.28004	0.713651	0.0728688	0.990552	14.0536	37.9551	25.0774	23.0187	12.8847	20.8156	30.5363	24.5305	14.847	5.86461	21.8795	36.196	0.121208	22.7169	0.911707	20.5655	9.84971	0.025916	22.6354	2.73738	13.1257	4.26479	17.8806	2.71527
CLIV_017615	TMEM233	-0.835826	0.560966	0.13623	0.990552	18.7666	8.97816	5.65552	0	9.09892	18.2528	23.1006	34.2254	7.62707	25.5491	13.255	44.6309	13.3467	28.2027	24.3461	25.0604	12.9833	5.72512	13.9672	3.51222	21.4555	3.86033	17.7114	2.68952
CLIV_004103	SPAG16	1.29427	1.02196	0.205349	0.990552	0	30.4784	79.4436	0.410458	28.2176	13.7126	28.0037	10.0347	60.2838	11.4099	14.9291	9.48675	18.4135	0	12.9437	0.113536	0	0	27.8428	8.94949	7.47739	2.49017	17.6601	5.13846
CLIV_014767	CNKSR2	-0.866814	0.632475	0.170528	0.990552	8.91094	21.8466	3.50843	41.086	1.59753	17.4061	3.81498	38.7102	0	24.9652	4.74509	15.6586	28.498	6.81842	35.4834	17.0124	38.1593	8.05229	15.209	5.26227	19.9325	4.1555	17.5707	3.30256
CLIV_014533	MPPE1	0.715843	0.478126	0.134345	0.990552	25.0501	27.8069	28.0814	8.77579	41.9383	11.4123	2.81762	29.7526	11.3243	14.8916	18.4447	9.40192	11.7483	2.28722	54.8504	2.38821	7.41203	7.49351	20.7733	4.23775	14.3242	5.36492	17.5487	3.40727
CLIV_007450	QRICH1	0.552114	0.369341	0.13495	0.990552	13.3507	16.4953	17.3722	9.75465	34.6635	39.2771	8.77248	14.2977	34.8423	16.8966	14.5316	9.66493	11.195	12.5014	11.6054	10.5322	34.1837	5.12774	20.9807	3.95321	14.0265	2.74224	17.5036	2.48147
CLIV_002741	Protein of unknown function	0.421089	0.286484	0.141602	0.990552	31.6481	20.8102	29.4203	21.6191	14.6021	9.90538	24.4453	16.2173	16.4107	15.5861	8.17332	26.1297	21.4874	13.9576	15.5359	8.71014	8.04804	11.1238	20.5643	2.36533	14.3058	2.08452	17.435	1.70729
CLIV_003300	LUZP2	0.89721	0.679117	0.186454	0.990552	7.66185	23.8705	27.6498	35.2851	13.5781	14.1614	36.1671	21.5807	14.2927	20.774	6.56235	17.8259	24.0169	7.47073	8.31941	6.68824	0	26.7175	21.583	3.35118	13.1528	3.10872	17.3679	2.44162
CLIV_014023	Cdk19	0.444429	0.265114	0.0936654	0.990552	18.4398	16.3519	19.4698	8.50052	32.9766	39.5823	18.8772	12.8896	12.4267	14.2337	4.96959	20.6575	14.6177	17.7353	24.8325	10.3899	16.7885	8.07049	19.946	3.35259	14.6995	2.07219	17.3228	2.0149
CLIV_014260	cmss1	1.1926	0.741737	0.107868	0.990552	37.3562	19.6594	21.1667	23.8541	29.3878	20.0944	3.24944	27.9104	23.277	6.2615	10.8301	40.4516	10.2639	0	0.556798	13.8643	9.9016	12.7531	22.8839	3.08389	11.6537	3.96008	17.2688	2.78969
CLIV_010902	SLC25A46	-0.844973	0.519749	0.104006	0.990552	24.5712	9.23515	11.4669	2.44155	10.6045	38.6211	30.2951	0.294047	4.38563	32.0759	7.43907	30.5531	21.0297	10.6794	28.7576	20.1739	12.5376	13.3482	14.6572	4.46301	19.6216	3.06929	17.1394	2.6955
CLIV_016817	RASSF3	1.21232	0.936726	0.195593	0.990552	30.5612	0.0263019	18.2065	41.2484	32.8147	28.8073	17.2112	12.005	24.9745	0.0440494	10.6205	12.3233	13.7043	46.8746	1.09617	17.8683	0	0	22.8728	4.13177	11.3924	5.00292	17.1326	3.44155
CLIV_003405	GLTPD1	-1.09508	0.789609	0.165484	0.990552	27.7463	0	2.88329	3.25508	19.7494	0.139362	3.54245	27.1713	21.438	2.63505	3.32672	11.7749	36.783	10.6775	30.4501	22.6917	10.3557	73.4971	11.7695	3.98357	22.4658	7.48373	17.1176	4.31211
CLIV_005560	IPO8	-0.496636	0.309731	0.108837	0.990552	28.0512	17.9534	3.84776	20.0344	16.916	11.6679	7.18981	12.66	7.44929	18.2821	14.4455	42.7727	16.8741	26.8743	33.0182	6.94268	13.3709	9.36298	13.9744	2.52094	20.2159	3.91944	17.0952	2.38386
CLIV_009833	Protein of unknown function	0.528645	0.413533	0.201121	0.990552	62.2753	9.77808	19.6869	10.4285	16.2723	24.4311	6.6107	23.5328	5.247	25.7797	6.76775	30.845	5.29394	12.713	16.2918	1.86735	13.6766	16.1769	19.807	5.80469	14.3791	3.13643	17.093	3.26741
CLIV_013955	KRT19	1.35916	0.945778	0.150694	0.990552	0	0.346869	199.709	15.2032	1.21724	6.07943	10.5056	2.60773	0.225782	13.3253	37.3494	0	2.26123	0	0	17.8502	0.0816736	0	26.2105	21.7587	7.8742	4.31126	17.0424	10.9871
CLIV_000901	TRIM17	-0.822295	0.456394	0.0715892	0.990552	25.5776	16.5021	7.24716	30.8894	8.39454	2.4002	7.91123	6.61397	4.44053	18.2138	4.18685	12.3722	39.7888	22.5323	11.4664	11.5579	40.6056	33.8365	12.2196	3.31582	21.6178	4.48146	16.9187	2.93452
CLIV_004090	Protein of unknown function	1.05594	0.743255	0.155404	0.990552	21.4275	14.4734	65.7065	0.0985244	26.9055	30.5437	17.9868	0.105931	25.1652	5.68597	55.2685	11.9672	3.86804	7.19258	9.06682	8.76783	0	0	22.4903	6.50564	11.313	5.65694	16.9017	4.39606
CLIV_009000	PLN	0.971413	0.805103	0.227598	0.990552	0.114897	0.249898	183.529	0.130441	2.62026	0.111447	22.2153	2.93536	2.66814	0.41265	77.7785	0.0318296	0.487954	0	2.64473	0.266575	7.36764	0.169624	23.8416	20.0981	9.90661	8.52123	16.8741	10.7231
CLIV_000293	fggy	1.12517	0.688429	0.102174	0.990552	38.0643	14.0881	12.5087	21.1363	33.32	14.4492	44.9079	8.22394	20.9377	24.0595	8.61928	24.3043	0	5.10815	11.6331	2.2704	10.3871	9.11688	23.0707	4.25247	10.611	2.85799	16.8408	2.90858
CLIV_009635	CHD7	-0.481602	0.388513	0.215122	0.990552	15.2756	6.85695	11.6557	2.15382	31.1037	27.2597	19.433	5.10618	13.3171	10.3208	7.3906	22.6004	11.9258	30.2308	11.1868	38.6552	17.6235	18.3398	14.6846	3.27384	18.6971	3.43212	16.6909	2.35166
CLIV_003337	FBXO6	0.657761	0.497332	0.185975	0.990552	8.49254	7.02104	23.7471	33.8189	16.404	18.5761	35.3693	15.9436	5.80499	12.774	29.2101	15.7802	34.9739	24.803	6.22186	6.19309	4.8073	0.197657	18.3531	3.63355	14.9957	4.0486	16.6744	2.67002
CLIV_003396	B3GALT6	1.07903	0.619488	0.0815419	0.990552	10.022	9.93541	10.1559	16.9193	48.8942	29.8436	27.2972	14.646	15.6735	9.10895	0	1.83807	34.4414	29.0566	12.662	2.82556	18.4794	7.9348	20.3763	4.31146	12.9274	4.05782	16.6519	3.01066
CLIV_005417	Ftsj2	-1.14526	0.632957	0.0703923	0.990552	9.07571	9.05553	8.35777	0.872206	10.7313	0.0657437	17.553	22.1273	11.8586	4.92448	12.347	15.5173	40.0634	15.6149	34.2525	38.6597	17.6224	30.9285	9.96635	2.3409	23.3256	4.25665	16.646	2.85958
CLIV_005648	tfb1m	1.19923	0.689169	0.0818401	0.990552	14.0698	44.5717	14.1646	23.5379	20.1246	1.58177	20.8825	29.5418	14.3965	18.7553	6.38861	16.9411	21.4794	2.81658	0.0323113	35.6701	12.6233	0	20.319	3.99141	12.7452	3.94162	16.5321	2.87189
CLIV_002089	GPR89	-0.357736	0.255856	0.162056	0.990552	8.40422	28.9718	6.4831	6.74835	7.97527	12.7442	22.7128	21.2186	12.3399	10.0707	8.15705	28.4682	8.96993	10.377	39.0136	21.3028	12.9848	29.7558	14.1776	2.72061	18.7889	3.76243	16.4832	2.32058
CLIV_015728	Rlim	-0.424699	0.340721	0.212591	0.990552	14.7783	3.82014	16.1681	6.43034	3.82309	20.7092	17.241	17.5272	23.5926	28.3413	11.4692	5.52682	9.78817	32.7775	22.9518	16.1303	18.4607	24.1767	13.7878	2.44204	18.8469	3.00672	16.3174	1.97655
CLIV_016415	Protein of unknown function	-0.840894	0.534221	0.115474	0.990552	42.5584	4.49147	2.72782	11.9021	29.7662	11.1618	0.954812	2.25991	7.44758	62.5986	2.88859	19.5425	3.32478	14.5731	20.592	15.0599	17.7227	22.306	12.5856	4.75368	19.8454	5.83358	16.2155	3.75491
CLIV_019704	PYROXD1	-0.638039	0.476901	0.180933	0.990552	9.22216	37.551	10.1849	2.62914	11.0679	1.81972	17.741	13.5096	16.3137	19.006	20.4281	4.86662	3.48073	34.0539	15.27	37.5235	28.2233	8.44231	13.3377	3.52358	19.0327	4.12111	16.1852	2.71927
CLIV_004653	DIS3L	1.10504	0.672082	0.100132	0.990552	16.6694	64.0809	23.6763	5.93975	14.357	12.3687	4.32227	26.7251	5.52539	18.3604	27.3406	27.6499	0.589606	11.4503	28.0948	0	2.8225	0.953046	19.2961	6.18194	13.029	4.1683	16.1626	3.69565
CLIV_014661	EPHA5	-0.768312	0.539141	0.154138	0.990552	28.6922	8.28454	0.733466	2.36974	5.46906	35.353	7.85805	7.91929	26.0988	26.6745	19.5464	23.7459	15.5585	22.5506	32.2888	18.5843	3.86932	5.04183	13.642	4.26296	18.6511	3.13051	16.1466	2.63645
CLIV_009717	MTHFD2L	1.21177	0.887844	0.172301	0.990552	19.9172	44.8853	14.7877	14.5166	16.08	18.3074	22.0885	31.2447	9.93028	2.61896	9.09509	22.4622	14.23	0	25.1798	0	0	24.4655	21.3064	3.55824	10.8946	3.65333	16.1005	2.77735
CLIV_002181	C3orf17	-0.752093	0.435949	0.0844939	0.990552	16.3931	8.66121	7.44701	13.6375	21.9292	5.90319	14.1379	3.1617	7.94727	2.99285	6.27773	18.6627	16.748	29.8498	32.8872	28.7072	32.8851	21.2333	11.0242	1.97259	21.1382	3.69818	16.0812	2.37442
CLIV_020295	Ing1	-0.621664	0.485039	0.199955	0.990552	14.6869	11.159	10.7312	28.1001	10.8795	0.417982	16.7124	11.4728	10.1777	12.3835	35.4117	13.5265	24.9687	3.24848	10.0337	30.5913	23.4673	20.6607	12.7042	2.43097	19.3658	3.46226	16.035	2.20536
CLIV_006019	Protein of unknown function	0.881155	0.592313	0.136843	0.990552	1.28346	0.15395	153.198	0	6.47025	9.27553	25.7779	3.49087	9.15511	1.31771	51.6699	0.0518123	2.96812	1.58954	4.49374	6.34874	0.25058	9.74191	23.2006	16.4635	8.71467	5.47064	15.9576	8.5967
CLIV_012111	TNS3	-1.14733	0.744947	0.123524	0.990552	0.439391	0.56157	107.141	0.124851	35.6995	8.36617	0.0351192	0.0678762	6.90298	24.9881	12.2379	17.5383	19.3152	19.5552	21.5308	0	0.0897432	12.3726	17.7043	11.815	14.1809	2.99081	15.9426	5.92732
CLIV_006653	SLC35G2	1.01092	0.774887	0.192028	0.990552	16.4389	11.0379	7.4148	26.015	33.6364	24.5356	24.2766	16.6009	16.7747	33.4738	17.9326	13.1411	20.2516	14.3695	6.66207	4.16934	0	0.0330395	19.6368	2.72119	12.2259	3.62837	15.9313	2.37648
CLIV_007388	TPRA1	-0.945336	0.708305	0.181993	0.990552	16.9602	25.9666	13.0218	19.8073	0	22.9059	0.401382	2.6489	3.83803	31.9997	30.7053	12.29	26.3866	22.4812	10.5535	0.427609	23.3691	22.8891	11.7278	3.40042	20.1225	3.44976	15.9251	2.56071
CLIV_007491	ARFGEF2	0.521116	0.342704	0.12836	0.990552	4.89713	13.8615	28.9918	8.61671	24.6546	18.5838	26.7841	27.0663	14.8869	19.1349	13.6622	5.44971	11.4606	20.1748	13.2993	7.36795	19.511	7.53584	18.7048	2.90326	13.0663	1.87435	15.8855	1.81037
CLIV_011695	TMCC1	-0.746198	0.406051	0.0661071	0.990552	21.3489	3.00942	13.9239	12.2913	17.2433	19.8477	7.43803	3.4137	0.100083	10.6364	18.0207	24.2744	16.8989	56.6242	13.6094	38.8562	7.03262	0.26098	10.9574	2.60197	20.6904	5.78636	15.8239	3.29609
CLIV_001947	NVL	-0.764573	0.44433	0.0852998	0.990552	9.87782	46.8257	7.78939	11.3449	9.27214	10.2251	4.22376	15.5071	2.57487	11.6691	16.825	12.1359	14.9655	32.0664	21.5526	12.2289	18.9095	26.6038	13.0712	4.40542	18.5507	2.35988	15.811	2.51365
CLIV_014923	TMEM194A	-1.04374	0.82734	0.207105	0.990552	26.8308	8.3615	9.95436	45.4412	0	2.76596	0.0226526	0	7.29466	5.28499	5.77978	11.4455	27.4396	25.329	62.9152	5.69521	0.0255178	38.7673	11.1857	5.12156	20.298	6.8439	15.7418	4.29114
CLIV_018348	LSM7	-0.48253	0.335003	0.149762	0.990552	16.2046	18.6666	11.8417	8.11801	0.752496	3.62579	16.2674	17.9049	20.9508	7.46425	6.67118	33.7178	15.8778	2.71603	10.8339	27.0806	41.8915	21.1865	12.7036	2.36464	18.6044	4.46588	15.654	2.55352
CLIV_014441	Lyrm2	-0.751407	0.484474	0.120908	0.990552	19.5025	14.1758	17.731	0.371953	8.78095	13.1213	15.9497	10.6935	8.19837	18.8964	14.2815	15.7056	17.7557	10.1297	25.1714	8.57721	29.8896	32.4496	12.0583	1.94517	19.2063	2.7868	15.6323	1.86253
CLIV_013732	SLC25A17	-0.931575	0.770203	0.226464	0.990552	0	6.35402	26.398	19.273	9.20047	0.106472	11.6844	21.201	4.74065	21.0898	15.6355	2.911	11.984	11.0769	15.6349	28.79	51.4232	23.445	10.9953	3.1485	20.2211	4.64177	15.6082	2.94174
CLIV_003904	Protein of unknown function	1.03684	0.722093	0.151037	0.990552	4.2065	4.89722	100.809	10.8851	18.8009	10.6875	27.5524	5.76664	12.6798	8.00971	30.2642	4.51294	15.4802	12.0054	10.154	0.0447656	2.17552	0.0373573	21.8095	10.1807	9.18712	3.18944	15.4983	5.39668
CLIV_005614	NUP43	-0.826583	0.569203	0.146453	0.990552	11.3196	4.25382	15.9967	4.64505	3.65262	11.6559	16.1923	1.48566	11.4648	11.1101	22.6357	2.71127	9.88165	24.1519	26.9837	2.37594	69.1959	29.1147	8.96294	1.84741	22.0179	6.80129	15.4904	3.76743
CLIV_014332	FAM214A	-0.81496	0.570423	0.153092	0.990552	27.2125	34.3867	6.27227	0.179442	17.7967	13.5693	0.211919	15.3622	0.702651	23.988	20.1892	49.2744	6.62654	32.0728	9.09364	9.90948	10.8987	0.403401	12.8549	4.10369	18.0507	5.07029	15.4528	3.22619
CLIV_001948	DEGS1	-0.715382	0.510388	0.161022	0.990552	23.0901	1.47684	27.1847	2.63602	9.79965	6.79094	19.7676	4.78597	13.413	7.71418	31.2939	23.6548	26.2825	12.3598	4.62926	12.312	33.7172	15.9285	12.105	3.11412	18.6547	3.48311	15.3798	2.40152
CLIV_005591	UTRN	0.468356	0.268495	0.0810936	0.990552	13.6938	27.1338	14.201	7.3259	12.4437	22.3295	14.965	17.9528	19.9931	9.49289	7.30542	12.3729	4.53434	7.05662	14.9927	19.6053	36.0379	14.7508	16.671	1.9623	14.0165	3.17154	15.3437	1.83749
CLIV_003112	Mob2	-0.745401	0.472746	0.114854	0.990552	6.2644	30.7245	11.5784	10.1684	9.10251	13.2448	1.19357	20.1378	8.4574	26.8352	26.9072	9.8694	21.8521	9.19796	20.4661	12.4705	10.1956	27.1012	12.3191	2.86652	18.3217	2.62278	15.3204	2.02036
CLIV_004725	Enox1	-0.49792	0.379921	0.189996	0.990552	14.3321	32.7692	2.07139	5.67195	16.395	13.0375	9.75509	3.18859	16.3749	48.8071	6.56519	28.1737	22.7602	7.63911	5.28958	18.7817	3.31705	20.6932	12.6217	3.105	18.003	4.85677	15.3124	2.87132
CLIV_009208	CYTH1	0.872074	0.598091	0.144814	0.990552	28.2163	19.1361	8.19263	5.28311	10.5418	22.5711	23.2214	17.7933	24.359	6.32476	20.4808	9.24065	0.0209825	6.73883	7.19036	8.46102	20.2312	33.803	17.7016	2.65369	12.4991	3.45499	15.1004	2.20538
CLIV_002897	SHPK	1.2702	0.850532	0.135327	0.990552	17.1872	18.393	5.14349	15.2646	34.4139	0.0688555	22.1463	12.0693	37.4908	1.6587	0.199758	15.8346	27.2959	2.46363	2.60998	0.0216062	0	59.506	18.0197	4.07701	12.1767	6.68538	15.0982	3.86386
CLIV_004776	SETDB2	-0.410779	0.240556	0.087706	0.990552	9.11311	25.5711	4.22554	5.0338	6.14137	25.5427	6.73206	21.2363	14.8994	7.20095	6.42906	31.5094	11.8938	16.2919	36.6467	16.4677	14.6488	12.0563	13.1662	2.95436	17.0161	3.45829	15.0911	2.25516
CLIV_003822	Tbcd	0.858417	0.551689	0.119713	0.990552	26.4319	11.0896	16.521	15.3854	25.5151	26.3676	2.83328	9.42213	13.809	30.1113	26.9993	26.4847	8.77168	17.1553	13.0617	0.757026	0.631274	0.23431	16.375	2.76831	13.8007	4.02394	15.0879	2.38968
CLIV_009878	Protein of unknown function	-0.42462	0.327709	0.195071	0.990552	8.20855	11.4389	2.56621	7.30823	2.36087	15.3595	11.3562	20.1664	39.0792	10.3968	6.06036	7.81319	28.0661	10.2001	19.3142	6.62585	16.8763	48.3699	13.0938	3.76297	17.0803	4.58467	15.087	2.91739
CLIV_003575	STK11IP	0.930456	0.61735	0.131765	0.990552	18.129	37.3034	9.28143	5.93721	42.7399	19.9195	20.9224	2.17725	1.6428	13.6317	10.3232	20.8735	2.03791	33.7401	29.0348	1.54958	1.69655	0	17.5614	4.90838	12.543	4.25407	15.0522	3.20893
CLIV_017465	Protein of unknown function	0.573208	0.411789	0.163924	0.990552	7.71201	28.6519	3.1477	6.07273	18.1485	37.1656	18.6166	24.7038	16.6225	6.90347	2.89164	5.23496	14.4942	10.5296	13.5494	20.8604	11.1776	23.9068	17.8713	3.72038	12.172	2.31593	15.0216	2.23527
CLIV_016150	Slc25a25	1.61749	0.946697	0.0875325	0.990552	0.0187401	8.38378	124.044	0.19573	4.56698	33.4253	13.276	0.173866	4.33428	1.69767	63.8431	0.041244	0	0	15.448	0	0.430771	0.0130994	20.9354	13.3572	9.05265	7.05149	14.994	7.46698
CLIV_000032	RPAP2	1.05581	0.809093	0.191919	0.990552	6.55528	50.3259	22.3929	4.29692	10.0191	36.0083	10.4297	13.5969	11.3477	0.578025	7.66755	21.8509	7.32968	0	20.0456	38.3181	0	5.04041	18.3303	5.1248	11.2034	4.34003	14.7668	3.37025
CLIV_005194	RGN	-0.486953	0.337663	0.149266	0.990552	7.45704	10.9626	3.73867	22.6957	0	24.7685	11.7256	9.78854	18.5485	18.4463	9.38469	37.2924	24.5142	0	19.4904	20.4194	17.1452	7.79434	12.1872	2.7862	17.1652	3.5741	14.6762	2.27962
CLIV_019876	CMTM8	1.29543	0.806643	0.108286	0.990552	0.238085	4.02737	101.595	8.34513	0	12.3821	49.5706	15.5258	6.49672	11.6276	36.8709	0.541044	5.81406	0.679601	0.043861	1.23827	7.26835	1.8792	22.0201	11.1413	7.32921	3.91518	14.6746	5.99896
CLIV_012343	CD151	1.13553	0.842514	0.177727	0.990552	14.6142	13.7733	119.223	0.312303	0.71311	12.16	5.91839	12.6707	6.13287	8.85451	32.1395	10.3269	0.0768814	12.2367	0.0134223	14.323	0	0.0845271	20.6131	12.4582	8.67283	3.52753	14.643	6.44546
CLIV_001549	Prim2	-0.95618	0.556743	0.0858964	0.990552	5.34941	40.9697	10.6281	2.95578	27.3457	3.22953	6.69638	8.36611	0.990851	17.1835	7.08792	4.97194	24.1492	21.1577	24.8762	22.8401	24.9434	8.27474	11.8368	4.47502	17.2761	2.75388	14.5565	2.63277
CLIV_002251	CHIC2	-1.13944	0.7886	0.148489	0.990552	7.98048	3.05426	7.62116	22.2409	2.50322	12.0261	3.73642	9.67277	0	13.7527	0	5.20703	66.0002	21.8743	34.6137	17.3465	13.8456	19.1914	7.64837	2.2289	21.3146	6.47749	14.4815	3.71321
CLIV_001550	PRIM2	-0.900886	0.567387	0.112336	0.990552	6.05533	47.6238	12.4711	1.61309	26.7319	5.08236	3.80384	14.9995	0.854355	15.3672	13.1518	6.66618	20.2838	19.9798	25.3142	10.1822	23.9728	6.05167	13.2484	5.08779	15.6633	2.39194	14.4558	2.74275
CLIV_012095	Apeh	-1.00457	0.782054	0.198959	0.990552	3.82888	11.7318	13.341	17.7161	0	0.0843596	10.7875	8.49483	14.645	10.636	10.3469	3.9142	47.6963	13.206	34.1538	8.92006	22.7956	27.343	8.95883	2.12396	19.8902	4.76909	14.4245	2.85838
CLIV_000556	PIGH	-0.769021	0.622714	0.216849	0.990552	33.4826	19.4308	7.24431	20.4946	0.395092	0	20.197	0.499736	9.43664	12.8474	13.5419	27.0996	14.2114	11.4143	0	26.5456	25.5577	17.2062	12.3534	3.8999	16.4916	2.93742	14.4225	2.42089
CLIV_013340	EXOG	-1.1574	0.861778	0.179259	0.990552	19.2843	0.144985	25.1237	0	0.0250511	9.57808	15.8367	0	12.8146	9.99092	14.0973	19.1123	37.524	30.671	7.61252	15.5299	0	41.3525	9.20082	3.2231	19.5434	4.6908	14.3721	3.03228
CLIV_016087	Protein of unknown function	0.504845	0.321351	0.116181	0.990552	23.3422	18.2196	6.59626	32.0082	11.3551	28.9445	5.75145	13.3719	15.6385	17.3667	12.1945	9.05718	9.64746	7.4103	16.8981	7.68467	11.2954	11.6828	17.2475	3.09732	11.4708	1.2064	14.3592	1.75797
CLIV_012839	Slc4a4	-0.744673	0.531025	0.160816	0.990552	10.1653	13.1869	3.63295	4.13717	13.5309	13.0973	20.8046	18.6292	0.256416	13.2081	2.35338	22.5604	21.6132	34.6104	31.6071	8.16659	15.0863	11.153	10.8267	2.31884	17.8176	3.56382	14.3222	2.22987
CLIV_007001	CWC25	1.04628	0.739114	0.156895	0.990552	33.345	23.866	10.2467	25.2885	11.8156	0.399902	22.4983	15.968	9.42349	1.52964	10.6246	2.94421	28.6057	1.32923	25.1632	6.25267	0.0288011	27.6575	16.9835	3.37422	11.5706	4.04188	14.2771	2.63699
CLIV_004153	MFSD6	-0.529181	0.422447	0.21033	0.990552	21.4243	9.07693	16.7585	5.78037	33.4956	12.105	0.365298	4.29995	8.46871	17.7873	29.7957	31.8361	5.48562	17.2411	19.6297	2.94838	16.0507	4.40093	12.4194	3.38769	16.1306	3.48468	14.275	2.40001
CLIV_008237	AATF	1.03651	0.842749	0.218727	0.990552	16.0933	11.2637	8.18513	9.55499	25.8261	38.6482	16.0644	25.0581	16.9051	10.6883	20.6612	2.2754	0	13.8634	0	4.89756	15.7207	20.7907	18.6221	3.23938	9.87747	2.7983	14.2498	2.33154
CLIV_005653	TMEM242	0.447114	0.292394	0.126227	0.990552	21.5144	10.8646	10.9457	2.74827	35.1386	32.8362	4.45264	19.6701	10.9573	20.6401	5.66515	16.274	5.84117	28.884	10.9234	2.76844	12.4909	3.59927	16.5698	3.8676	11.8985	2.91822	14.2341	2.41749
CLIV_019231	DNAJA1	-0.657714	0.440067	0.135025	0.990552	10.5845	17.964	2.20242	9.02058	15.3009	40.0415	8.67355	1.58415	2.26595	2.96578	4.13436	26.7132	12.6065	31.0522	34.4395	12.7687	11.5777	12.0645	11.9597	4.0034	16.4803	3.81329	14.22	2.73735
CLIV_013455	Vgll4	0.661034	0.391971	0.0917118	0.990552	15.9813	10.899	59.065	5.39536	11.1989	18.5982	18.4901	6.81035	12.458	11.7441	20.1162	10.561	9.07952	12.4131	12.6819	8.33779	0.536463	11.3893	17.6551	5.40244	10.7622	1.70204	14.2086	2.87189
CLIV_017003	SYT14	-0.670341	0.38253	0.0797071	0.990552	22.3358	13.0728	1.54226	1.98288	20.5153	4.63632	8.30689	17.5679	15.4642	26.6215	6.94063	12.7872	8.74761	11.4496	37.1059	9.32122	25.8462	11.4394	11.7138	2.63609	16.6955	3.49995	14.2046	2.20959
CLIV_018012	HMGXB4	0.482787	0.303832	0.112062	0.990552	20.8212	16.6263	9.61548	8.04978	8.17092	25.665	16.4268	17.0324	24.8017	17.5967	10.155	9.47864	6.01172	17.6918	6.97503	13.1256	6.41334	20.9337	16.3566	2.23571	12.0424	1.85166	14.1995	1.50218
CLIV_015227	Rarb	1.04911	0.609422	0.0851628	0.990552	7.51673	23.1927	7.31717	6.84447	17.9534	11.7636	30.9211	24.2087	35.127	0	19.0912	7.90604	5.80324	6.20326	6.9474	23.7791	11.6629	9.21462	18.3161	3.55954	10.0675	2.41978	14.1918	2.31507
CLIV_011963	PIAS2	-0.489791	0.336304	0.145284	0.990552	19.6128	44.9673	18.0252	0.84428	2.7449	26.73	2.81972	4.81913	6.44219	15.3187	30.1175	17.1418	2.31286	7.99331	23.675	8.92917	8.60797	14.1769	14.1117	4.90858	14.2526	2.86721	14.1822	2.7575
CLIV_012465	RCJMB04_7l9	1.0788	0.591387	0.0681231	0.990552	21.13	26.7579	17.6113	10.2641	23.1831	12.6483	6.51229	19.6055	15.3714	8.29151	24.2586	23.7808	0.99348	10.3933	12.5277	1.60067	0.0241425	20.0053	17.0093	2.15581	11.3195	3.20222	14.1644	1.99559
CLIV_009796	POLRMT	0.807738	0.461974	0.0803864	0.990552	13.7937	21.1564	7.3677	1.30959	36.9709	37.3158	8.14098	5.03714	8.93484	11.4356	35.0193	11.2099	0.585107	13.1593	32.6184	6.21625	0.32022	3.03408	15.5586	4.4815	12.622	4.30498	14.0903	3.03531
CLIV_018682	Phospholipase A2 inhibitor subunit gamma B (Gloydius brevicaudus siniticus)	-1.31793	1.01038	0.1921	0.990552	5.29621	15.6508	13.957	0.0855687	0	0	3.31519	0	0	0	37.4707	34.7975	0	0	18.1344	124.547	0	0	4.25609	2.09419	23.8833	13.6025	14.0697	7.08753
CLIV_001628	Protein of unknown function	1.13286	0.810481	0.162186	0.990552	5.91937	8.42666	8.82644	41.7268	14.316	18.4074	21.9512	6.42353	14.8722	36.1121	5.51576	48.594	6.62719	5.20389	8.62059	0	0	0.995597	15.6522	3.74211	12.4077	5.84123	14.0299	3.38791
CLIV_009152	Osbp2	0.937999	0.661208	0.156012	0.990552	35.8755	0.981671	3.80715	13.2546	64.367	26.957	0.863689	15.1982	3.17504	22.0835	9.68407	11.3013	3.58625	35.088	3.33999	1.0293	0.0703771	0.530974	18.2755	7.05518	9.63486	3.96204	13.9552	4.06244
CLIV_007501	Opn5	0.719813	0.498039	0.148375	0.990552	16.9851	11.9947	0.527353	19.2108	14.8924	18.9728	18.8032	20.6698	15.0982	9.97325	0.470823	10.8928	1.46702	32.916	34.0852	11.1812	1.71207	7.47393	15.2394	2.04824	12.2414	4.25067	13.7404	2.31746
CLIV_014636	TNKS	-0.844463	0.556983	0.129484	0.990552	15.342	15.6382	3.01192	0.207513	28.4871	11.3897	13.623	2.31633	9.47234	23.5589	19.8451	5.8262	25.5828	14.4726	15.6316	17.2108	6.58209	19.0051	11.0542	2.91356	16.4128	2.25889	13.7335	1.9027
CLIV_002895	TAX1BP3	1.20261	0.817212	0.141129	0.990552	6.73386	9.24929	84.0889	4.62281	9.2011	9.82897	24.6253	13.7032	4.53891	4.39366	26.7995	0.0827271	0.976195	0	0	21.4532	17.9685	8.80385	18.5103	8.44557	8.94196	3.49496	13.7261	4.58295
CLIV_016404	CCDC127	-1.05919	0.644785	0.100445	0.990552	20.1055	32.4284	23.6817	1.16682	10.8253	1.61874	0.80192	1.18482	0.628922	22.9873	17.2955	7.17689	24.1113	20.3684	42.5858	14.4953	0.193035	4.48114	10.2713	4.06674	17.0772	4.24001	13.6743	2.96692
CLIV_008898	ASB3	1.27257	0.801431	0.112315	0.990552	9.92838	11.147	12.8589	1.73696	57.5948	25.4521	16.74	8.46853	22.4189	5.8704	9.54917	17.8985	2.28396	24.907	18.2934	0.19852	0	0.0126921	18.4828	5.44694	8.77929	3.14595	13.6311	3.27022
CLIV_021358	ZNF112	1.1987	0.821938	0.144735	0.990552	6.90615	37.544	23.3651	0.471409	38.8888	18.5537	18.1275	9.44904	0	15.6814	6.31007	4.48317	6.45419	54.7005	0	3.42247	0.0832549	0	17.034	4.81096	10.1261	5.80768	13.58	3.75286
CLIV_020203	Protein of unknown function	-0.36543	0.3023	0.226728	0.990552	12.2367	8.64186	7.46947	10.0336	7.33623	17.2806	3.38524	18.22	21.1644	6.09013	11.7909	21.5479	21.1173	22.8019	15.6783	8.22957	16.1049	15.2109	11.752	1.97799	15.3969	1.96142	13.5744	1.42168
CLIV_013378	C9orf72	-0.853224	0.476063	0.0730931	0.990552	8.3559	17.8972	8.31678	7.02909	0.331508	38.6821	1.59067	1.50706	12.069	59.6233	6.2974	8.90987	13.5512	2.2765	28.7214	12.2227	5.51427	9.71333	10.6421	3.97263	16.3144	5.97032	13.4783	3.54591
CLIV_003507	Tmem169	0.753739	0.571003	0.186826	0.990552	13.3926	10.0387	5.14813	19.3078	18.5943	38.124	5.7459	4.37597	10.7278	12.3823	7.80121	3.79063	25.3862	1.05001	21.7835	1.94222	41.2576	0.659245	13.9395	3.52981	12.8948	4.65259	13.4171	2.83567
CLIV_013147	BIRC5	1.32163	0.782219	0.0911062	0.990552	10.2763	16.5389	4.02171	44.3205	21.9051	1.28129	19.9543	0	34.3601	1.93772	0.939759	1.76767	2.57821	29.7929	28.2276	0	0	23.0631	16.962	5.04217	9.81188	4.35296	13.387	3.34548
CLIV_000234	selrc1	-0.578181	0.344564	0.093346	0.990552	10.2747	9.00872	10.321	7.32075	21.3135	7.59288	5.77919	18.2298	6.4635	15.2198	18.1543	21.0675	8.76031	7.76453	12.0021	24.2852	23.1133	14.2115	10.7004	1.80956	16.0643	2.00539	13.3824	1.46281
CLIV_003302	SVIP	0.798069	0.439485	0.0693827	0.990552	4.89003	10.1451	31.8318	38.6993	11.3709	9.57862	14.1089	7.12383	17.6198	15.7409	18.9721	11.7313	13.7075	1.70467	6.34916	14.0556	8.9206	1.77105	16.152	3.85691	10.3281	2.02998	13.2401	2.22903
CLIV_003820	TBCD	1.35164	0.781252	0.0836138	0.990552	20.67	9.70843	13.7986	63.7052	15.1156	20.755	0.136613	13.7891	10.4621	17.3957	19.3857	16.8571	0.421314	13.6239	0.0531364	1.18875	0.849628	0.245119	18.6823	5.99522	7.78004	2.90068	13.2312	3.49067
CLIV_003988	Ndufab1	0.649281	0.438335	0.138542	0.990552	10.964	19.9678	16.4285	1.46237	7.6999	17.3254	8.39872	19.4592	26.6903	9.7567	1.36658	26.4987	1.20525	8.5379	33.0676	4.25401	18.9481	5.02807	14.2662	2.58267	12.0737	3.83244	13.17	2.25745
CLIV_005443	Sun1	0.8601	0.502831	0.0871709	0.990552	18.7849	13.5496	30.417	0.961788	22.6226	20.0523	8.81424	17.1735	8.61637	14.8609	29.7459	1.74872	0.635691	10.3605	0.628714	7.99934	10.3997	19.5209	15.6658	2.92157	10.6556	3.2236	13.1607	2.19604
CLIV_004934	TBCE	-0.790646	0.440589	0.07273	0.990552	9.21708	7.27631	12.9225	11.6022	8.76382	1.12801	12.5255	8.54196	11.9763	8.13372	19.1134	8.3682	10.2382	14.5933	32.7888	8.2122	27.0975	24.0268	9.32819	1.2232	16.9525	3.08879	13.1403	1.85789
CLIV_001527	BAI3	-0.9893	0.809318	0.221561	0.990552	15.6996	22.2288	2.17319	0.191738	0	6.08754	4.18558	18.0357	11.9464	29.5592	13.0786	1.60697	19.4263	42.5283	22.4473	11.6739	0.304711	15.2787	8.94984	2.75641	17.3227	4.41971	13.1363	2.72302
CLIV_012701	CDC20B	-0.98731	0.536399	0.0656761	0.990552	29.1967	7.75645	1.05728	0.246624	6.35367	0.961315	23.3316	23.3133	0	46.138	13.3802	23.419	1.12085	8.74871	24.1593	17.016	9.35272	0	10.2463	3.90525	15.9261	4.73157	13.0862	3.0546
CLIV_011064	GTDC1	-1.00352	0.6313	0.111922	0.990552	26.9117	12.6207	8.9294	0.374464	6.28792	8.456	4.84851	1.75415	7.67403	35.4534	4.78406	24.0953	6.34749	22.5834	17.4397	19.9964	26.7677	0.158924	8.65076	2.59912	17.514	3.85605	13.0824	2.49868
CLIV_001839	ORAI1	-0.955344	0.742825	0.19841	0.990552	7.10635	6.4939	20.3048	7.60905	9.06814	20.3252	17.2061	0	0	21.3409	21.3398	25.7536	8.1768	32.0575	12.7751	13.5862	9.61189	2.35405	9.79039	2.61295	16.3329	3.1479	13.0616	2.13718
CLIV_016121	Protein of unknown function	0.850436	0.610967	0.163938	0.990552	8.1	0	5.71565	15.6305	0	0	0	67.2502	61.8645	15.1013	4.49813	0	1.54934	0	0	0	29.3334	25.9566	17.6179	9.05147	8.4932	3.97154	13.0555	4.92069
[truncated: 9,652 more rows]
